# Supplementary material for: Actin Family Proteins in the Human INO80 Chromatin Remodeling Complex Exhibit Functional Roles in the Induction of Heme Oxygenase-1 with Hemin
Source: Front Genet. 2017 Feb 21;8:17. doi: 10.3389/fgene.2017.00017 (PMC5318382; doi:10.3389/fgene.2017.00017)
Supplement: Supplementary file 1 [file Table1.XLSX]

## Sheet: S1
Supplementary Table S1. Genes in zone I without oxidative stress
Description	Arp5 KO Log2 Ratio	Arp8 KO Log2 Ratio	ProbeID	GeneSymbol
Homo sapiens cDNA FLJ33709 fis, clone BRAWH2007890. [AK091028]	1.19586	1.70432	A_24_P595567
Homo sapiens cation channel, sperm-associated, gamma (CATSPERG), mRNA [NM_021185]	1.24425	1.15052	A_24_P229084	CATSPERG
Homo sapiens jun oncogene (JUN), mRNA [NM_002228]	3.64697	2.80187	A_23_P201538	JUN
Homo sapiens jun oncogene (JUN), mRNA [NM_002228]	3.70912	2.88163	A_23_P201538	JUN
Homo sapiens sperm protein associated with the nucleus, X-linked, family member A1 (SPANXA1), mRNA [NM_013453]	1.03038	2.49523	A_23_P96302	SPANXA1
Homo sapiens NIMA (never in mitosis gene a)-related kinase 3 (NEK3), transcript variant 1, mRNA [NM_002498]	1.02026	1.62646	A_23_P65320	NEK3
Homo sapiens FBJ murine osteosarcoma viral oncogene homolog (FOS), mRNA [NM_005252]	5.23547	2.34324	A_23_P106194	FOS
Homo sapiens mannosyl (alpha-1,6-)-glycoprotein beta-1,6-N-acetyl-glucosaminyltransferase, isozyme B (MGAT5B), transcript variant 1, mRNA [NM_144677]	1.23791	1.25139	A_24_P138784	MGAT5B
Homo sapiens chemokine (C-C motif) receptor 1 (CCR1), mRNA [NM_001295]	1.01962	2.08398	A_24_P148717	CCR1
Homo sapiens jun oncogene (JUN), mRNA [NM_002228]	3.6803	2.83056	A_23_P201538	JUN
Homo sapiens early growth response 1 (EGR1), mRNA [NM_001964]	5.6243	1.67891	A_23_P214080	EGR1
Homo sapiens transmembrane protein 204, mRNA (cDNA clone MGC:111564 IMAGE:4692469), complete cds. [BC105785]	1.09395	1.60406	A_23_P37685	TMEM204
Homo sapiens egf-like module containing, mucin-like, hormone receptor-like 2 (EMR2), transcript variant 1, mRNA [NM_013447]	3.20651	1.94835	A_23_P502336	EMR2
Human melanoma-associated antigen p97 (melanotransferrin) mRNA, 3' flank. [K03200]	1.41861	2.01028	A_24_P924484
Homo sapiens LIM homeobox 2 (LHX2), mRNA [NM_004789]	2.0902	2.89162	A_23_P32165	LHX2
Homo sapiens telomerase-associated protein 1 (TEP1), mRNA [NM_007110]	1.69478	1.68877	A_24_P201973	TEP1
Homo sapiens NIMA (never in mitosis gene a)-related kinase 3 (NEK3), transcript variant 1, mRNA [NM_002498]	1.39373	1.96777	A_23_P76718	NEK3
	1.0246	1.02816	A_32_P20040
Homo sapiens protein kinase, cGMP-dependent, type I (PRKG1), transcript variant 2, mRNA [NM_006258]	1.57959	1.37683	A_23_P158811	PRKG1
Homo sapiens metastasis suppressor 1 (MTSS1), mRNA [NM_014751]	1.2571	1.20783	A_23_P347632	MTSS1
Homo sapiens KIAA0319 (KIAA0319), mRNA [NM_014809]	1.2157	1.87132	A_23_P168324	KIAA0319
Homo sapiens glucose-6-phosphatase, catalytic subunit (G6PC), mRNA [NM_000151]	1.23369	1.18008	A_23_P207371	G6PC
Homo sapiens protein phosphatase 1, regulatory (inhibitor) subunit 14A (PPP1R14A), mRNA [NM_033256]	1.12215	1.97791	A_24_P296772	PPP1R14A
Homo sapiens schlafen family member 5 (SLFN5), mRNA [NM_144975]	1.42399	1.9495	A_23_P402899	SLFN5
Homo sapiens pleckstrin homology-like domain, family A, member 1 (PHLDA1), mRNA [NM_007350]	2.08117	1.59678	A_23_P76450	PHLDA1
Homo sapiens mucin-like 1 (MUCL1), mRNA [NM_058173]	1.01856	1.15408	A_23_P150979	MUCL1
	2.19825	2.04615	A_24_P539039
Homo sapiens endothelin 1 (EDN1), mRNA [NM_001955]	1.7874	1.37565	A_23_P214821	EDN1
Homo sapiens cadherin 15, type 1, M-cadherin (myotubule) (CDH15), mRNA [NM_004933]	1.05661	1.4232	A_32_P25357	CDH15
Homo sapiens DnaJ (Hsp40) homolog, subfamily C, member 15 (DNAJC15), mRNA [NM_013238]	1.02652	1.19733	A_23_P117190	DNAJC15
Homo sapiens tumor necrosis factor receptor superfamily, member 1B (TNFRSF1B), mRNA [NM_001066]	1.14522	1.10283	A_24_P54174	TNFRSF1B
Homo sapiens F-box and leucine-rich repeat protein 22 (FBXL22), mRNA [NM_203373]	1.2263	1.37456	A_32_P334875	FBXL22
Homo sapiens jun oncogene (JUN), mRNA [NM_002228]	3.69577	2.9135	A_23_P201538	JUN
Homo sapiens tumor necrosis factor (TNF superfamily, member 2) (TNF), mRNA [NM_000594]	2.9133	1.07309	A_23_P376488	TNF
Homo sapiens tet oncogene 1 (TET1), mRNA [NM_030625]	1.20766	1.05013	A_23_P322756	TET1
Homo sapiens ATPase, Cu++ transporting, beta polypeptide (ATP7B), transcript variant 1, mRNA [NM_000053]	2.08054	1.67939	A_23_P205228	ATP7B
Homo sapiens ADAM metallopeptidase domain 11 (ADAM11), mRNA [NM_002390]	1.40615	1.30749	A_23_P207345	ADAM11
	1.33136	1.007	A_32_P162322
Homo sapiens heterogeneous nuclear ribonucleoprotein M, mRNA (cDNA clone IMAGE:4829644). [BC045573]	1.77658	1.55543	A_32_P99549	HNRNPM
Homo sapiens solute carrier family 26, member 10 (SLC26A10), mRNA [NM_133489]	1.02945	2.16221	A_23_P116642	SLC26A10
Homo sapiens aldehyde dehydrogenase 8 family, member A1 (ALDH8A1), transcript variant 1, mRNA [NM_022568]	1.73051	2.77269	A_24_P283324	ALDH8A1
Homo sapiens chromosome 8 open reading frame 84 (C8orf84), mRNA [NM_153225]	1.61708	2.50842	A_23_P170649	C8orf84
Homo sapiens RhoA/RAC/CDC42 exchange factor (GEFT), transcript variant 1, mRNA [NM_182947]	1.00241	2.50009	A_23_P98844	GEFT
Homo sapiens jun oncogene (JUN), mRNA [NM_002228]	3.66065	2.89031	A_23_P201538	JUN
Homo sapiens phosphatidylinositol glycan anchor biosynthesis, class Z (PIGZ), mRNA [NM_025163]	1.54076	1.5352	A_23_P143935	PIGZ
Homo sapiens cyclin D2 (CCND2), mRNA [NM_001759]	1.17218	2.76784	A_24_P278747	CCND2
Homo sapiens BARX homeobox 1 (BARX1), mRNA [NM_021570]	1.6833	3.96252	A_23_P32279	BARX1
Homo sapiens cDNA FLJ16735 fis, clone BRACE2005457, weakly similar to PENDRIN. [AK122981]	1.3993	2.74886	A_23_P203807	SLC26A10
Homo sapiens chromosome 22 open reading frame 41 (C22orf41), mRNA [NM_001123225]	1.23813	1.28236	A_24_P659836	C22orf41
Homo sapiens cDNA clone IMAGE:5162874, partial cds. [BC038432]	1.13922	1.35086	A_24_P551302
Homo sapiens jun oncogene (JUN), mRNA [NM_002228]	3.69945	2.89336	A_23_P201538	JUN
Homo sapiens dual specificity phosphatase 5 (DUSP5), mRNA [NM_004419]	1.76905	1.80213	A_23_P150018	DUSP5
Homo sapiens fibronectin type III domain containing 5 (FNDC5), mRNA [NM_153756]	1.46808	2.22259	A_23_P420326	FNDC5
	1.29974	1.55062	A_24_P919958
	1.01631	1.32736	A_32_P122951
Homo sapiens NIMA (never in mitosis gene a)-related kinase 3 (NEK3), transcript variant 1, mRNA [NM_002498]	1.28061	1.84823	A_23_P333705	NEK3
Homo sapiens post-GPI attachment to proteins 1 (PGAP1), mRNA [NM_024989]	1.3043	1.38677	A_24_P933565	PGAP1
Homo sapiens solute carrier family 6 (neurotransmitter transporter, GABA), member 13, mRNA (cDNA clone IMAGE:4594185), complete cds. [BC020867]	1.30934	2.89976	A_24_P923483	SLC6A13
Homo sapiens laminin, beta 4 (LAMB4), mRNA [NM_007356]	1.11458	1.83654	A_23_P334328	LAMB4
Homo sapiens jun oncogene (JUN), mRNA [NM_002228]	3.66914	2.88537	A_23_P201538	JUN
Homo sapiens FBJ murine osteosarcoma viral oncogene homolog B (FOSB), transcript variant 1, mRNA [NM_006732]	3.24172	1.15395	A_23_P429998	FOSB
Homo sapiens ganglioside-induced differentiation-associated protein 1-like 1 (GDAP1L1), mRNA [NM_024034]	1.47981	1.47608	A_23_P17354	GDAP1L1
	1.84859	1.81525	A_32_P112712
Homo sapiens KIAA1671 (KIAA1671), mRNA [NM_001145206]	1.55685	2.52121	A_23_P309619	KIAA1671
	1.52496	1.072	A_24_P463989
Homo sapiens hairy and enhancer of split 1, (Drosophila) (HES1), mRNA [NM_005524]	1.27739	2.88083	A_23_P17998	HES1
Homo sapiens cytochrome P450, family 46, subfamily A, polypeptide 1 (CYP46A1), mRNA [NM_006668]	2.25234	1.95577	A_23_P48784	CYP46A1
Homo sapiens bone morphogenetic protein 8b (BMP8B), mRNA [NM_001720]	1.70491	1.06573	A_32_P780862	BMP8B
Homo sapiens jun oncogene (JUN), mRNA [NM_002228]	3.6535	2.86523	A_23_P201538	JUN
Homo sapiens cysteine-serine-rich nuclear protein 1 (CSRNP1), mRNA [NM_033027]	1.1548	1.16214	A_23_P121011	CSRNP1
Homo sapiens translin-associated factor X interacting protein 1 (TSNAXIP1), mRNA [NM_018430]	1.11192	1.40581	A_23_P129425	TSNAXIP1
Homo sapiens tet oncogene 1 (TET1), mRNA [NM_030625]	1.0731	1.06251	A_32_P202134	TET1
Homo sapiens calpain 13 (CAPN13), mRNA [NM_144575]	1.37007	1.60125	A_24_P336983	CAPN13
Homo sapiens transcobalamin I (vitamin B12 binding protein, R binder family) (TCN1), mRNA [NM_001062]	2.732	4.95416	A_23_P64372	TCN1
ij42f09.y1 Human insulinoma Homo sapiens cDNA clone IMAGE:5633800 5', mRNA sequence [BM511013]	1.57562	1.18175	A_32_P24857	APBA1
Homo sapiens mediator complex subunit 18 (MED18), transcript variant 1, mRNA [NM_017638]	2.51945	3.44099	A_23_P138105	MED18
Homo sapiens chemokine (C-X-C motif) ligand 2 (CXCL2), mRNA [NM_002089]	1.13213	1.35391	A_24_P257416	CXCL2
Homo sapiens clone DNA71234 HHSL751 (UNQ751) mRNA, complete cds. [AY358705]	1.47413	1.40891	A_24_P931628
Homo sapiens cDNA FLJ30562 fis, clone BRAWH2004731. [AK055124]	1.60006	1.47823	A_24_P222147	C1orf131
	1.05509	1.88132	A_24_P931690
Homo sapiens beta-1,4-N-acetyl-galactosaminyl transferase 4 (B4GALNT4), mRNA [NM_178537]	1.49171	1.28039	A_23_P344000	B4GALNT4
Homo sapiens alanyl-tRNA synthetase domain containing 1 (AARSD1), transcript variant 2, mRNA [NM_025267]	1.16759	1.79794	A_23_P207414	AARSD1
	1.08433	1.2609	A_32_P217581
Homo sapiens chromosome 19 open reading frame 36 (C19orf36), transcript variant 1, mRNA [NM_001031735]	1.43066	1.28999	A_23_P50674	C19orf36
Homo sapiens heparan sulfate 6-O-sulfotransferase 3 (HS6ST3), mRNA [NM_153456]	1.74374	2.0937	A_23_P32629	HS6ST3
Homo sapiens cDNA clone IMAGE:40078433. [BC128044]	1.03513	1.61028	A_24_P369898	MYO15B
Homo sapiens mRNA; cDNA DKFZp434L055 (from clone DKFZp434L055). [AL834536]	1.8219	1.12131	A_23_P426835	LOC729652
Homo sapiens chromosome 12 open reading frame 56 (C12orf56), mRNA [NM_001099676]	1.10198	1.18761	A_32_P158786	C12orf56
Homo sapiens cytochrome c, somatic (CYCS), nuclear gene encoding mitochondrial protein, mRNA [NM_018947]	1.06012	1.04871	A_24_P29665	CYCS
Homo sapiens monooxygenase, DBH-like 1 (MOXD1), transcript variant 2, mRNA [NM_015529]	1.17972	2.40221	A_23_P31064	MOXD1
Homo sapiens suppressor of cytokine signaling 2 (SOCS2), mRNA [NM_003877]	1.48605	1.67102	A_24_P230675	SOCS2
Homo sapiens jun oncogene (JUN), mRNA [NM_002228]	3.69168	2.92398	A_23_P201538	JUN
Homo sapiens pleckstrin homology-like domain, family A, member 1 (PHLDA1), mRNA [NM_007350]	1.82193	1.48399	A_24_P943597	PHLDA1
	1.36382	1.30918	A_32_P98752
Homo sapiens prolactin (PRL), transcript variant 1, mRNA [NM_000948]	1.25511	1.94711	A_32_P65616	PRL
Homo sapiens hematopoietic cell signal transducer (HCST), transcript variant 1, mRNA [NM_014266]	1.16311	2.14993	A_23_P39386	HCST
Human mRNA for type I beta cGMP-dependent protein kinase (EC 2.7.1.37). [Y07512]	3.09677	2.7961	A_23_P136041	PRKG1
Homo sapiens SPANX family, member B2 (SPANXB2), mRNA [NM_145664]	1.39106	2.57437	A_24_P305784	SPANXB2
Homo sapiens Src-like-adaptor 2 (SLA2), transcript variant 1, mRNA [NM_032214]	1.07871	1.8897	A_23_P143173	SLA2
Homo sapiens MORN repeat containing 3 (MORN3), mRNA [NM_173855]	1.67247	1.31146	A_23_P332340	MORN3
PREDICTED: Homo sapiens similar to Serologically defined colon cancer antigen 3 (LOC646891), miscRNA [XR_017348]	1.2115	1.19656	A_24_P187086	LOC646891
Homo sapiens cDNA FLJ42405 fis, clone ASTRO3000474. [AK124396]	2.94342	1.75342	A_32_P11262
Homo sapiens adenylate cyclase 10 pseudogene (LOC221442), non-coding RNA [NR_026938]	1.03994	1.02936	A_24_P303420	LOC221442
Homo sapiens runt-related transcription factor 1; translocated to, 1 (cyclin D-related) (RUNX1T1), transcript variant 1, mRNA [NM_004349]	1.52897	2.27774	A_23_P216307	RUNX1T1
	2.09976	1.0168	A_32_P217051
Homo sapiens mRNA; cDNA DKFZp564G1162 (from clone DKFZp564G1162). [AL080082]	1.78979	2.59006	A_32_P93045
603179160F1 NIH_MGC_121 Homo sapiens cDNA clone IMAGE:5243198 5', mRNA sequence [BI913527]	1.25218	1.41263	A_32_P35595
Homo sapiens 5-hydroxytryptamine (serotonin) receptor 7 (adenylate cyclase-coupled) (HTR7), transcript variant d, mRNA [NM_019859]	1.19985	1.10686	A_23_P500381	HTR7
Homo sapiens sperm associated antigen 16 (SPAG16), transcript variant 1, mRNA [NM_024532]	3.87922	2.65277	A_23_P21713	SPAG16
Homo sapiens variable charge, X-linked 2 (VCX2), mRNA [NM_016378]	1.49252	1.02001	A_32_P33083	VCX2
Homo sapiens phosphate regulating endopeptidase homolog, X-linked (PHEX), mRNA [NM_000444]	1.82208	1.79935	A_23_P114084	PHEX
Homo sapiens pleckstrin homology-like domain, family A, member 1 (PHLDA1), mRNA [NM_007350]	1.59676	1.62868	A_24_P915692	PHLDA1
Homo sapiens phospholipase A2, group IVC (cytosolic, calcium-independent) (PLA2G4C), transcript variant 1, mRNA [NM_003706]	1.07258	1.03369	A_23_P50508	PLA2G4C
Homo sapiens suppressor of cytokine signaling 2 (SOCS2), mRNA [NM_003877]	1.46622	1.74614	A_23_P128215	SOCS2
Homo sapiens lysyl oxidase-like 1 (LOXL1), mRNA [NM_005576]	1.31708	1.45835	A_23_P124084	LOXL1
Homo sapiens Rap guanine nucleotide exchange factor (GEF) 3 (RAPGEF3), transcript variant 2, mRNA [NM_006105]	1.39459	1.13778	A_23_P151307	RAPGEF3
Homo sapiens osteoglycin (OGN), transcript variant 1, mRNA [NM_033014]	2.59056	2.58074	A_23_P82990	OGN
Homo sapiens chromosome 8 open reading frame 84 (C8orf84), mRNA [NM_153225]	1.84708	2.98925	A_24_P215069	C8orf84
Homo sapiens, clone IMAGE:4852110, mRNA. [BC015776]	1.27415	1.38336	A_24_P459739
Homo sapiens jun oncogene (JUN), mRNA [NM_002228]	3.68789	2.89435	A_23_P201538	JUN
Homo sapiens chromosome 1 open reading frame 97 (C1orf97), non-coding RNA [NR_026761]	1.2521	1.62927	A_23_P1014	C1orf97
	1.34464	1.66123	A_32_P73143
Homo sapiens antigen p97 (melanoma associated) identified by monoclonal antibodies 133.2 and 96.5 (MFI2), transcript variant 2, mRNA [NM_033316]	1.56942	1.94994	A_23_P386320	MFI2
	2.62688	1.34349	A_24_P177553
Homo sapiens hedgehog interacting protein (HHIP), mRNA [NM_022475]	2.45007	1.42071	A_23_P167129	HHIP
Homo sapiens WD repeat domain, phosphoinositide interacting 1 (WIPI1), mRNA [NM_017983]	1.38172	1.65857	A_23_P141394	WIPI1
Homo sapiens pleckstrin homology-like domain, family A, member 1 (PHLDA1), mRNA [NM_007350]	2.33398	1.63492	A_23_P338912	PHLDA1
