# Supplementary material for: Actin Family Proteins in the Human INO80 Chromatin Remodeling Complex Exhibit Functional Roles in the Induction of Heme Oxygenase-1 with Hemin
Source: Front Genet. 2017 Feb 21;8:17. doi: 10.3389/fgene.2017.00017 (PMC5318382; doi:10.3389/fgene.2017.00017)
Supplement: Supplementary file 2 [file Table2.XLSX]

## Sheet: S2
Supplementary Table S2. Genes in zone II without oxidative stress
Description	Arp5 KO Log2 Ratio	Arp8 KO Log2 Ratio	ProbeID	GeneSymbol
Homo sapiens caspase recruitment domain family, member 16 (CARD16), transcript variant 1, mRNA [NM_001017534]	1.00394	-3.12137	A_23_P64173	CARD16
Homo sapiens caspase 1, apoptosis-related cysteine peptidase (interleukin 1, beta, convertase) (CASP1), transcript variant alpha, mRNA [NM_033292]	1.25912	-5.90125	A_23_P202978	CASP1
Homo sapiens protein kinase, cAMP-dependent, catalytic, beta (PRKACB), transcript variant 3, mRNA [NM_207578]	2.35491	-2.40524	A_23_P371410	PRKACB
Homo sapiens junctophilin 3, mRNA (cDNA clone IMAGE:3867947), complete cds. [BC008690]	1.98813	-1.22676	A_24_P938403	JPH3
Homo sapiens family with sequence similarity 90, member A1 (FAM90A1), mRNA [NM_018088]	1.08855	-1.05292	A_24_P643028	FAM90A1
BX090929 NCI_CGAP_Pr28 Homo sapiens cDNA clone IMAGp998N215757 ; IMAGE:2321492, mRNA sequence [BX090929]	1.14591	-2.32014	A_32_P79345
Homo sapiens psoriasis associated RNA induced by stress (non-protein coding) (PRINS), non-coding RNA [NR_023388]	1.13396	-3.20092	A_32_P10133	PRINS
Homo sapiens guanine nucleotide binding protein (G protein), gamma 11 (GNG11), mRNA [NM_004126]	3.32867	-3.73509	A_23_P111701	GNG11
Homo sapiens microtubule-associated protein 2 (MAP2), transcript variant 1, mRNA [NM_002374]	2.22016	-2.02005	A_24_P231483	MAP2
Homo sapiens caspase recruitment domain family, member 17 (CARD17), mRNA [NM_001007232]	1.02153	-2.49673	A_24_P192805	CARD17
Homo sapiens protein kinase, cAMP-dependent, catalytic, beta (PRKACB), transcript variant 2, mRNA [NM_002731]	1.85095	-3.56944	A_24_P62708	PRKACB
Homo sapiens family with sequence similarity 90, member A1 (FAM90A1), mRNA [NM_018088]	1.21392	-1.01759	A_23_P151059	FAM90A1
