# Supplementary material for: Actin Family Proteins in the Human INO80 Chromatin Remodeling Complex Exhibit Functional Roles in the Induction of Heme Oxygenase-1 with Hemin
Source: Front Genet. 2017 Feb 21;8:17. doi: 10.3389/fgene.2017.00017 (PMC5318382; doi:10.3389/fgene.2017.00017)
Supplement: Supplementary file 3 [file Table3.XLSX]

## Sheet: S3
Supplementary Table S3. Genes in zone III without oxidative stress
Description	Arp5 KO Log2 Ratio	Arp8 KO Log2 Ratio	ProbeID	GeneSymbol
Homo sapiens ets variant 7 (ETV7), mRNA [NM_016135]	-2.09436	1.89928	A_23_P42353	ETV7
Homo sapiens egl nine homolog 3 (C. elegans) (EGLN3), mRNA [NM_022073]	-1.63988	1.28553	A_23_P360379	EGLN3
Homo sapiens CD300 molecule-like family member f (CD300LF), mRNA [NM_139018]	-1.43	2.39974	A_23_P55020	CD300LF
Homo sapiens wingless-type MMTV integration site family, member 3 (WNT3), mRNA [NM_030753]	-1.46836	1.89613	A_23_P130158	WNT3
	-3.74891	1.40169	A_32_P43664
Homo sapiens SCAN domain containing 3 (SCAND3), mRNA [NM_052923]	-1.39638	1.18631	A_24_P188164	SCAND3
Homo sapiens zinc finger protein 518B (ZNF518B), mRNA [NM_053042]	-1.7974	1.09976	A_24_P238578	ZNF518B
Homo sapiens zinc finger protein 518B (ZNF518B), mRNA [NM_053042]	-1.91943	1.19477	A_32_P144421	ZNF518B
Homo sapiens transcription elongation factor A (SII)-like 4 (TCEAL4), transcript variant 1, mRNA [NM_024863]	-1.23448	1.19999	A_23_P259166	TCEAL4
Homo sapiens purinergic receptor P2Y, G-protein coupled, 14 (P2RY14), transcript variant 2, mRNA [NM_014879]	-1.66059	1.05036	A_24_P165864	P2RY14
Homo sapiens MAS-related GPR, member F (MRGPRF), transcript variant 2, mRNA [NM_145015]	-1.88393	2.36123	A_23_P432573	MRGPRF
Homo sapiens cathepsin Z (CTSZ), mRNA [NM_001336]	-1.01579	1.21224	A_23_P40240	CTSZ
Homo sapiens zinc finger protein 432 (ZNF432), mRNA [NM_014650]	-3.60708	1.07639	A_23_P208210	ZNF432
Homo sapiens adrenergic, alpha-2B-, receptor (ADRA2B), mRNA [NM_000682]	-2.6054	2.5147	A_23_P378926	ADRA2B
Homo sapiens carbohydrate (N-acetylglucosamine 6-O) sulfotransferase 6 (CHST6), mRNA [NM_021615]	-2.17205	1.73927	A_23_P106922	CHST6
