# Supplementary material for: Actin Family Proteins in the Human INO80 Chromatin Remodeling Complex Exhibit Functional Roles in the Induction of Heme Oxygenase-1 with Hemin
Source: Front Genet. 2017 Feb 21;8:17. doi: 10.3389/fgene.2017.00017 (PMC5318382; doi:10.3389/fgene.2017.00017)
Supplement: Supplementary file 4 [file Table4.XLSX]

## Sheet: S4
Supplemantary Table S4. Genes in zone VI without oxidative stress
Description	Arp5 KO Log2 Ratio	Arp8 KO Log2 Ratio	ProbeID	GeneSymbol
Homo sapiens zinc finger protein 192 (ZNF192), mRNA [NM_006298]	-1.00613	-1.08259	A_23_P214529	ZNF192
Homo sapiens myxovirus (influenza virus) resistance 1, interferon-inducible protein p78 (mouse) (MX1), transcript variant 2, mRNA [NM_002462]	-1.00379	-1.10941	A_23_P17663	MX1
Homo sapiens double C2-like domains, beta (DOC2B), mRNA [NM_003585]	-1.07884	-1.03636	A_24_P236753	DOC2B
Homo sapiens solute carrier family 12 (potassium/chloride transporters), member 7 (SLC12A7), mRNA [NM_006598]	-1.056	-1.06926	A_23_P251855	SLC12A7
	-1.17197	-1.03234	A_32_P174374
Homo sapiens mRNA; cDNA DKFZp434P2126 (from clone DKFZp434P2126) [AL137389]	-1.16995	-1.04993	A_24_P870463
Homo sapiens metastasis suppressor 1-like (MTSS1L), mRNA [NM_138383]	-1.12092	-1.0972	A_23_P403745	MTSS1L
Homo sapiens phenylalanyl-tRNA synthetase, beta subunit (FARSB), mRNA [NM_005687]	-1.0275	-1.20525	A_23_P165355	FARSB
	-1.00319	-1.2475	A_24_P923510
C-type natriuretic peptide Precursor [Contains CNP-22;CNP-29;CNP-53] [Source:UniProtKB/Swiss-Prot;Acc:P23582] [ENST00000409852]	-1.01448	-1.24114	A_24_P174353	NPPC
Homo sapiens coatomer protein complex, subunit zeta 1 (COPZ1), mRNA [NM_016057]	-1.25807	-1.00175	A_24_P389959	COPZ1
Homo sapiens nitric oxide synthase 2, inducible (NOS2), mRNA [NM_000625]	-1.09303	-1.16284	A_23_P502464	NOS2
Homo sapiens chromosome 6 open reading frame 57 (C6orf57), mRNA [NM_145267]	-1.0829	-1.18013	A_23_P256279	C6orf57
Homo sapiens microtubule-associated protein tau (MAPT), transcript variant 1, mRNA [NM_016835]	-1.08129	-1.20674	A_23_P207699	MAPT
Homo sapiens fatty acid binding protein 6, ileal (FABP6), transcript variant 1, mRNA [NM_001040442]	-1.03511	-1.27529	A_23_P43846	FABP6
Homo sapiens solute carrier family 34 (sodium phosphate), member 1 (SLC34A1), transcript variant 1, mRNA [NM_003052]	-1.07749	-1.23314	A_23_P58729	SLC34A1
Homo sapiens solute carrier family 16, member 7 (monocarboxylic acid transporter 2) (SLC16A7), mRNA [NM_004731]	-1.17304	-1.1543	A_32_P130630	SLC16A7
Homo sapiens exocyst complex component 5 (EXOC5), mRNA [NM_006544]	-1.25056	-1.08767	A_24_P256830	EXOC5
Homo sapiens neurexophilin 4 (NXPH4), mRNA [NM_007224]	-1.09225	-1.24818	A_24_P196188	NXPH4
Homo sapiens interleukin 18 (interferon-gamma-inducing factor) (IL18), mRNA [NM_001562]	-1.22072	-1.12747	A_23_P104798	IL18
Homo sapiens transmembrane protein 35 (TMEM35), mRNA [NM_021637]	-1.2119	-1.14155	A_23_P45324	TMEM35
Homo sapiens chemokine-like factor (CKLF), transcript variant 4, mRNA [NM_181641]	-1.25663	-1.10109	A_23_P118061	CKLF
	-1.18055	-1.18929	A_32_P165763
	-1.01207	-1.38764	A_24_P470794
Homo sapiens fms-related tyrosine kinase 1 (vascular endothelial growth factor/vascular permeability factor receptor) (FLT1), transcript variant 1, mRNA [NM_002019]	-1.06537	-1.32594	A_24_P42755	FLT1
Homo sapiens PRO1995 mRNA, complete cds. [AF116678]	-1.04958	-1.35466	A_24_P927090
Homo sapiens C-type lectin domain family 2, member D (CLEC2D), transcript variant 2, mRNA [NM_001004419]	-1.13196	-1.25952	A_23_P204689	CLEC2D
Homo sapiens BPA-1 mRNA for brain peptide A1, complete cds. [AB088847]	-1.09596	-1.32248	A_24_P102327	BPA-1
	-1.27959	-1.13546	A_24_P524462
Homo sapiens solute carrier family 12 (potassium/chloride transporters), member 7 (SLC12A7), mRNA [NM_006598]	-1.09558	-1.37144	A_23_P61688	SLC12A7
Homo sapiens RUN domain containing 2A (RUNDC2A), mRNA [NM_032167]	-1.15541	-1.30663	A_32_P66020	RUNDC2A
Homo sapiens enoyl Coenzyme A hydratase domain containing 3 (ECHDC3), nuclear gene encoding mitochondrial protein, mRNA [NM_024693]	-1.25793	-1.20462	A_24_P343621	ECHDC3
Homo sapiens protein tyrosine phosphatase, receptor type, R (PTPRR), transcript variant 1, mRNA [NM_002849]	-1.19498	-1.26888	A_23_P47924	PTPRR
Homo sapiens P antigen family, member 4 (prostate associated) (PAGE4), mRNA [NM_007003]	-1.10967	-1.37341	A_24_P254506	PAGE4
Homo sapiens nodal homolog (mouse) (NODAL), mRNA [NM_018055]	-1.24684	-1.23119	A_23_P127322	NODAL
Homo sapiens zinc finger, MYM-type 1 (ZMYM1), mRNA [NM_024772]	-1.40406	-1.09974	A_23_P161091	ZMYM1
Homo sapiens thiamin pyrophosphokinase 1 (TPK1), transcript variant 1, mRNA [NM_022445]	-1.15897	-1.34345	A_23_P145957	TPK1
Homo sapiens cDNA clone IMAGE:5287818. [BC041686]	-1.03464	-1.50587	A_32_P12454
Homo sapiens zinc finger protein 93 (ZNF93), mRNA [NM_031218]	-1.09554	-1.42448	A_23_P124585	ZNF93
Homo sapiens nitric oxide synthase 2, inducible (NOS2), mRNA [NM_000625]	-1.15337	-1.36361	A_23_P502464	NOS2
Homo sapiens frizzled homolog 10 (Drosophila) (FZD10), mRNA [NM_007197]	-1.0333	-1.54325	A_23_P203972	FZD10
	-1.26865	-1.26082	A_32_P183598
Homo sapiens DAZ interacting protein 1-like (DZIP1L), mRNA [NM_173543]	-1.23073	-1.30836	A_23_P384635	DZIP1L
	-1.07633	-1.50463	A_23_P134704
Homo sapiens nitric oxide synthase 2, inducible (NOS2), mRNA [NM_000625]	-1.30579	-1.24765	A_23_P502464	NOS2
Homo sapiens alpha-2-glycoprotein 1, zinc-binding (AZGP1), mRNA [NM_001185]	-1.26817	-1.29659	A_23_P71270	AZGP1
Homo sapiens chemokine-like factor (CKLF), transcript variant 5, mRNA [NM_001040138]	-1.48885	-1.11157	A_23_P206396	CKLF
Homo sapiens CD180 molecule (CD180), mRNA [NM_005582]	-1.57603	-1.05163	A_23_P257815	CD180
	-1.04863	-1.59325	A_23_P21393
Homo sapiens guanine nucleotide binding protein (G protein), gamma 3 (GNG3), mRNA [NM_012202]	-1.11486	-1.50379	A_23_P139192	GNG3
Homo sapiens phospholipase D family, member 4 (PLD4), mRNA [NM_138790]	-1.50028	-1.13168	A_23_P88228	PLD4
	-1.59085	-1.06773	A_24_P931554
Homo sapiens arrestin domain containing 5 (ARRDC5), mRNA [NM_001080523]	-1.21344	-1.40279	A_32_P30271	ARRDC5
Homo sapiens aldehyde dehydrogenase 2 family (mitochondrial) (ALDH2), nuclear gene encoding mitochondrial protein, mRNA [NM_000690]	-1.51892	-1.12328	A_23_P36753	ALDH2
Homo sapiens ectonucleoside triphosphate diphosphohydrolase 8 (ENTPD8), transcript variant 1, mRNA [NM_001033113]	-1.18889	-1.44081	A_23_P44335	ENTPD8
Homo sapiens killer cell immunoglobulin-like receptor, two domains, short cytoplasmic tail, 4 (KIR2DS4), mRNA [NM_012314]	-1.71678	-1.00049	A_24_P87746	KIR2DS4
Homo sapiens SLIT-ROBO Rho GTPase activating protein 3, mRNA (cDNA clone IMAGE:4830856), complete cds. [BC039300]	-1.52591	-1.12677	A_24_P153869	SRGAP3
Homo sapiens pp10472 mRNA, complete cds. [AF318321]	-1.25558	-1.3819	A_24_P213134
Homo sapiens calcium binding protein 39-like (CAB39L), transcript variant 1, mRNA [NM_030925]	-1.20766	-1.45991	A_24_P56363	CAB39L
Homo sapiens C-type lectin domain family 2, member D (CLEC2D), transcript variant 1, mRNA [NM_013269]	-1.16404	-1.5265	A_24_P241183	CLEC2D
Homo sapiens embryonal Fyn-associated substrate (EFS), transcript variant 1, mRNA [NM_005864]	-1.66556	-1.08192	A_23_P48561	EFS
	-1.23965	-1.47705	A_24_P640341
Homo sapiens CD96 molecule (CD96), transcript variant 1, mRNA [NM_198196]	-1.01222	-1.81444	A_23_P44154	CD96
Homo sapiens nitric oxide synthase 2, inducible (NOS2), mRNA [NM_000625]	-1.37573	-1.3557	A_23_P502464	NOS2
Homo sapiens G protein-coupled receptor 39 (GPR39), mRNA [NM_001508]	-1.21464	-1.54553	A_23_P425240	GPR39
	-1.05423	-1.79091	A_32_P47474
Homo sapiens fms-related tyrosine kinase 1 (vascular endothelial growth factor/vascular permeability factor receptor) (FLT1), transcript variant 2, mRNA [NM_001159920]	-1.29335	-1.4618	A_24_P576191	FLT1
Homo sapiens hypothetical protein MGC5590, mRNA (cDNA clone MGC:5590 IMAGE:3460233), complete cds. [BC000868]	-1.19854	-1.59659	A_23_P151361	MGC5590
Homo sapiens zinc finger, MYM-type 1 (ZMYM1), mRNA [NM_024772]	-1.59087	-1.21691	A_24_P53985	ZMYM1
Homo sapiens membrane-spanning 4-domains, subfamily A, member 7 (MS4A7), transcript variant 1, mRNA [NM_021201]	-1.13344	-1.73957	A_23_P203351	MS4A7
Homo sapiens RAS and EF-hand domain containing (RASEF), mRNA [NM_152573]	-1.81623	-1.09322	A_32_P231568	RASEF
Homo sapiens zinc finger protein 93 (ZNF93), mRNA [NM_031218]	-1.30961	-1.52586	A_24_P10953	ZNF93
Homo sapiens solute carrier family 12 (sodium/chloride transporters), member 3 (SLC12A3), transcript variant 1, mRNA [NM_000339]	-1.77488	-1.13767	A_24_P309912	SLC12A3
	-1.46705	-1.37909	A_32_P53603
Human neural-restrictive silencer factor, splice variant mRNA, partial cds. [U13877]	-1.25639	-1.6347	A_24_P299507	REST
Homo sapiens carbonic anhydrase VIII (CA8), mRNA [NM_004056]	-1.12011	-1.8633	A_23_P83838	CA8
Homo sapiens hypothetical LOC114130 (MGC16384), non-coding RNA [NR_026666]	-1.23337	-1.69486	A_23_P105368	MGC16384
Homo sapiens cDNA FLJ10163 fis, clone HEMBA1003568, weakly similar to 52 KD RO PROTEIN. [AK001025]	-1.07798	-1.96441	A_32_P215789	FARSB
Homo sapiens BTB (POZ) domain containing 11 (BTBD11), transcript variant a, mRNA [NM_001018072]	-1.14776	-1.85026	A_23_P419714	BTBD11
Homo sapiens cDNA clone IMAGE:3606756. [BC008359]	-1.13462	-1.88911	A_32_P813412
Homo sapiens MAS-related GPR, member X2 (MRGPRX2), mRNA [NM_054030]	-1.20071	-1.80257	A_23_P47259	MRGPRX2
Homo sapiens fascin homolog 1, actin-bundling protein (Strongylocentrotus purpuratus) (FSCN1), mRNA [NM_003088]	-1.3828	-1.59606	A_23_P168531	FSCN1
Homo sapiens cDNA FLJ31614 fis, clone NT2RI2002970. [AK056176]	-1.50345	-1.48052	A_24_P183994	RASEF
Homo sapiens PRO2266 mRNA, complete cds. [AF119870]	-1.45512	-1.54677	A_24_P308144
Homo sapiens tumor necrosis factor receptor superfamily, member 13B (TNFRSF13B), mRNA [NM_012452]	-2.11104	-1.0774	A_23_P84705	TNFRSF13B
Homo sapiens zinc finger protein 585B (ZNF585B), mRNA [NM_152279]	-1.7587	-1.29471	A_23_P90223	ZNF585B
Homo sapiens tetratricopeptide repeat domain 9 (TTC9), mRNA [NM_015351]	-1.84318	-1.23545	A_24_P273738	TTC9
Homo sapiens dihydroorotate dehydrogenase (DHODH), nuclear gene encoding mitochondrial protein, mRNA [NM_001361]	-1.43936	-1.59102	A_23_P15202	DHODH
BX106493 Soares_parathyroid_tumor_NbHPA Homo sapiens cDNA clone IMAGp998H19725, mRNA sequence [BX106493]	-1.42843	-1.60645	A_24_P710681
Homo sapiens granzyme K (granzyme 3; tryptase II) (GZMK), mRNA [NM_002104]	-1.0598	-2.1809	A_23_P156218	GZMK
Homo sapiens MPV17 mitochondrial membrane protein-like (MPV17L), nuclear gene encoding mitochondrial protein, transcript variant 2, mRNA [NM_173803]	-1.03183	-2.27803	A_23_P357351	MPV17L
Homo sapiens septin 3 (SEPT3), transcript variant A, mRNA [NM_145733]	-1.86859	-1.25939	A_23_P503127	SEPT3
Homo sapiens histone cluster 1, H3f, mRNA (cDNA clone IMAGE:3162462), with apparent retained intron. [BC062305]	-1.2132	-1.97751	A_24_P97914	HIST1H3F
Homo sapiens leukemia inhibitory factor (cholinergic differentiation factor) (LIF), mRNA [NM_002309]	-1.11147	-2.23057	A_24_P233488	LIF
Homo sapiens potassium channel, subfamily K, member 10 (KCNK10), transcript variant 1, mRNA [NM_021161]	-1.71467	-1.44798	A_23_P65629	KCNK10
Homo sapiens mRNA for KIAA1733 protein, partial cds. [AB051520]	-1.5523	-1.60704	A_24_P943566	PHACTR1
Homo sapiens C-type lectin domain family 2, member D (CLEC2D), transcript variant 2, mRNA [NM_001004419]	-1.5954	-1.56656	A_32_P95960	CLEC2D
Homo sapiens 6-phosphofructo-2-kinase/fructose-2,6-biphosphatase 4 (PFKFB4), mRNA [NM_004567]	-1.79839	-1.39283	A_24_P362904	PFKFB4
Homo sapiens family with sequence similarity 125, member B (FAM125B), transcript variant 2, mRNA [NM_001011703]	-1.96326	-1.27651	A_24_P941557	FAM125B
Homo sapiens toll-like receptor 2 (TLR2), mRNA [NM_003264]	-1.54347	-1.64815	A_23_P92499	TLR2
Homo sapiens hypothetical LOC151174 (LOC151174), transcript variant 2, non-coding RNA [NR_026926]	-1.44907	-1.76379	A_24_P469746	LOC151174
Homo sapiens cDNA: FLJ22814 fis, clone KAIA3004. [AK026467]	-1.17002	-2.21265	A_24_P254106	CD22
Homo sapiens MOB1, Mps One Binder kinase activator-like 2B (yeast) (MOBKL2B), mRNA [NM_024761]	-1.6387	-1.58705	A_24_P32085	MOBKL2B
Homo sapiens cDNA clone IMAGE:3877950, partial cds. [BC010870]	-1.66604	-1.57626	A_32_P849423
Homo sapiens cytochrome b-245, beta polypeptide (CYBB), mRNA [NM_000397]	-2.45791	-1.07885	A_24_P365767	CYBB
Homo sapiens minichromosome maintenance complex component 2 (MCM2), mRNA [NM_004526]	-1.96545	-1.39521	A_32_P103633	MCM2
Homo sapiens HGC6.2 mRNA, complete cds. [AB016901]	-1.0017	-2.76473	A_23_P70813	C6orf123
Human soluble CD44 (CD44) mRNA, with exon v9 extension, partial cds. [U94902]	-1.43023	-1.93641	A_24_P919538
Homo sapiens enoyl Coenzyme A hydratase domain containing 3 (ECHDC3), nuclear gene encoding mitochondrial protein, mRNA [NM_024693]	-1.80924	-1.53903	A_23_P127033	ECHDC3
Homo sapiens cadherin, EGF LAG seven-pass G-type receptor 1 (flamingo homolog, Drosophila) (CELSR1), mRNA [NM_014246]	-1.68476	-1.6739	A_23_P132378	CELSR1
Homo sapiens hematopoietic SH2 domain containing (HSH2D), mRNA [NM_032855]	-1.22908	-2.29892	A_23_P153372	HSH2D
Homo sapiens tetratricopeptide repeat domain 23 (TTC23), transcript variant 1, mRNA [NM_001040655]	-1.40268	-2.01822	A_23_P140563	TTC23
Homo sapiens potassium intermediate/small conductance calcium-activated channel, subfamily N, member 3 (KCNN3), transcript variant 1, mRNA [NM_002249]	-2.50965	-1.14123	A_23_P126167	KCNN3
	-1.25391	-2.32764	A_32_P25623
Homo sapiens claudin 5 (CLDN5), transcript variant 2, mRNA [NM_003277]	-1.12104	-2.61929	A_23_P6321	CLDN5
Homo sapiens tetratricopeptide repeat domain 23 (TTC23), transcript variant 1, mRNA [NM_001040655]	-1.52438	-1.94792	A_23_P140562	TTC23
Homo sapiens growth arrest-specific 2 like 3 (GAS2L3), mRNA [NM_174942]	-2.14529	-1.39299	A_32_P189204	GAS2L3
Homo sapiens prickle homolog 1 (Drosophila) (PRICKLE1), transcript variant 1, mRNA [NM_153026]	-1.97721	-1.51369	A_23_P408285	PRICKLE1
Homo sapiens pleckstrin homology-like domain, family B, member 1 (PHLDB1), transcript variant 1, mRNA [NM_015157]	-2.40744	-1.24667	A_23_P24555	PHLDB1
Homo sapiens cDNA FLJ32320 fis, clone PROST2003537. [AK056882]	-2.48157	-1.21907	A_32_P24950
Homo sapiens cDNA FLJ41489 fis, clone BRTHA2004582. [AK123483]	-1.53762	-1.96823	A_24_P886966
Homo sapiens A kinase (PRKA) anchor protein 2 (AKAP2), transcript variant 1, mRNA [NM_001004065]	-1.29618	-2.35867	A_23_P359043	AKAP2
Homo sapiens cDNA FLJ30122 fis, clone BRACE1000087. [AK054684]	-2.68075	-1.1455	A_32_P219635
Homo sapiens complement component 5 (C5), mRNA [NM_001735]	-1.52808	-2.02062	A_23_P71855	C5
Homo sapiens, clone IMAGE:3681561, mRNA. [BC029452]	-1.36307	-2.26898	A_24_P677712
Homo sapiens zinc finger protein 525 (ZNF525), non-coding RNA [NR_003699]	-1.27081	-2.43785	A_24_P212826	ZNF525
Homo sapiens FERM domain containing 6 (FRMD6), transcript variant 1, mRNA [NM_001042481]	-2.43005	-1.28796	A_24_P330303	FRMD6
Homo sapiens fms-related tyrosine kinase 3 (FLT3), mRNA [NM_004119]	-1.003	-3.13057	A_23_P99442	FLT3
Homo sapiens chromosome 7 open reading frame 46 (C7orf46), transcript variant 1, mRNA [NM_199136]	-1.02744	-3.05895	A_32_P59673	C7orf46
Homo sapiens cDNA: FLJ22812 fis, clone KAIA2955. [AK026465]	-1.61031	-1.96517	A_24_P879729
Homo sapiens cDNA clone IMAGE:5269362. [BC047055]	-1.17796	-2.72573	A_32_P63993
Homo sapiens ecto-NOX disulfide-thiol exchanger 1 (ENOX1), transcript variant 1, mRNA [NM_017993]	-1.48391	-2.16664	A_23_P128574	ENOX1
Homo sapiens NLR family, pyrin domain containing 3 (NLRP3), transcript variant 3, mRNA [NM_001079821]	-1.60307	-2.01704	A_23_P9883	NLRP3
Homo sapiens B-cell CLL/lymphoma 6 (BCL6), transcript variant 2, mRNA [NM_001130845]	-1.44226	-2.25526	A_23_P57856	BCL6
Homo sapiens histone cluster 2, H2be (HIST2H2BE), mRNA [NM_003528]	-1.63916	-1.99182	A_23_P149545	HIST2H2BE
Homo sapiens poliovirus receptor-related 1 (herpesvirus entry mediator C) (PVRL1), transcript variant 3, mRNA [NM_203286]	-2.97787	-1.1222	A_23_P76034	PVRL1
Homo sapiens protein phosphatase 1E (PP2C domain containing) (PPM1E), mRNA [NM_014906]	-2.42341	-1.38391	A_23_P49532	PPM1E
Homo sapiens interleukin 2 receptor, gamma (severe combined immunodeficiency) (IL2RG), mRNA [NM_000206]	-1.11099	-3.02285	A_23_P148473	IL2RG
Homo sapiens lymphocyte-specific protein 1 (LSP1), transcript variant 3, mRNA [NM_001013254]	-2.11279	-1.59011	A_23_P13382	LSP1
	-1.48309	-2.32132	A_24_P494600
Homo sapiens metallothionein-like 5, testis-specific (tesmin) (MTL5), transcript variant 1, mRNA [NM_004923]	-1.83939	-1.8769	A_23_P161507	MTL5
	-1.83331	-1.88789	A_32_P124926
Homo sapiens chromosome 20 open reading frame 186 (C20orf186), mRNA [NM_182519]	-2.16323	-1.61185	A_23_P80027	C20orf186
Homo sapiens mRNA for KIAA1948 protein. [AB075828]	-2.92416	-1.19409	A_32_P748131	ZFP82
Homo sapiens cDNA FLJ20139 fis, clone COL07179. [AK000146]	-1.31581	-2.708	A_24_P54188
Homo sapiens dual adaptor of phosphotyrosine and 3-phosphoinositides (DAPP1), mRNA [NM_014395]	-1.78595	-1.99796	A_23_P255444	DAPP1
Homo sapiens metallothionein-like 5, testis-specific (tesmin) (MTL5), transcript variant 2, mRNA [NM_001039656]	-2.12688	-1.70651	A_24_P25234	MTL5
Homo sapiens guanylate cyclase 1, soluble, beta 3 (GUCY1B3), mRNA [NM_000857]	-2.02655	-1.81559	A_23_P121564	GUCY1B3
zh90g02.s1 Soares_fetal_liver_spleen_1NFLS_S1 Homo sapiens cDNA clone IMAGE:428594 3' similar to SW:DCE_MOUSE P21271 GLUTAMATE DECARBOXYLASE ;, mRNA sequence [AA004908]	-1.72408	-2.13913	A_32_P148948
Homo sapiens paralemmin 2 (PALM2), transcript variant 1, mRNA [NM_053016]	-1.41734	-2.60213	A_24_P942492	PALM2
Homo sapiens collapsin response mediator protein 1 (CRMP1), transcript variant 1, mRNA [NM_001014809]	-1.97783	-1.95165	A_24_P20506	CRMP1
Homo sapiens cDNA FLJ10376 fis, clone NT2RM2001982. [AK001238]	-1.7825	-2.16584	A_23_P63600	ARMC4
Homo sapiens regulator of G-protein signaling 17 (RGS17), mRNA [NM_012419]	-1.87002	-2.08523	A_23_P156861	RGS17
Homo sapiens serine/arginine repetitive matrix 3 (SRRM3), mRNA [NM_001110199]	-2.00806	-2.00205	A_23_P331700	SRRM3
Homo sapiens MOB1, Mps One Binder kinase activator-like 2B (yeast) (MOBKL2B), mRNA [NM_024761]	-2.20289	-1.83028	A_23_P146551	MOBKL2B
Homo sapiens chromosome 20 open reading frame 201 (C20orf201), mRNA [NM_001007125]	-1.02289	-4.17403	A_23_P348524	C20orf201
Homo sapiens kinase suppressor of ras 2 (KSR2), mRNA [NM_173598]	-1.96921	-2.19132	A_32_P216635	KSR2
Homo sapiens R3H domain containing-like (R3HDML), mRNA [NM_178491]	-1.62265	-2.69863	A_23_P395632	R3HDML
Homo sapiens transcription elongation factor A (SII)-like 6 (TCEAL6), mRNA [NM_001006938]	-1.83228	-2.3993	A_32_P192545	TCEAL6
Homo sapiens EF-hand domain (C-terminal) containing 2 (EFHC2), mRNA [NM_025184]	-2.3839	-1.86282	A_24_P147927	EFHC2
Homo sapiens titin (TTN), transcript variant N2-A, mRNA [NM_133378]	-1.39624	-3.18237	A_23_P85269	TTN
Homo sapiens endothelin 1 (EDN1), mRNA [NM_001955]	-1.94519	-2.29119	A_23_P214821	EDN1
Homo sapiens D-aspartate oxidase (DDO), transcript variant 1, mRNA [NM_003649]	-1.55003	-2.87591	A_23_P30603	DDO
Homo sapiens extracellular leucine-rich repeat and fibronectin type III domain containing 2 (ELFN2), mRNA [NM_052906]	-1.47433	-3.03553	A_32_P219279	ELFN2
	-2.19613	-2.08144	A_24_P917228
Homo sapiens myelin-associated oligodendrocyte basic protein (MOBP), mRNA [NM_182935]	-2.13783	-2.14064	A_24_P794458	MOBP
Homo sapiens zinc finger protein 385B (ZNF385B), transcript variant 1, mRNA [NM_152520]	-1.64934	-2.8045	A_23_P334857	ZNF385B
Homo sapiens apolipoprotein C-I (APOC1), mRNA [NM_001645]	-1.70999	-2.75568	A_24_P109214	APOC1
	-2.23039	-2.11319	A_24_P934947
Homo sapiens Kruppel-like factor 11 (KLF11), mRNA [NM_003597]	-1.75971	-2.68165	A_23_P319512	KLF11
Homo sapiens cDNA FLJ37429 fis, clone BRAWH2001666. [AK094748]	-1.69963	-2.78562	A_24_P135427	LOC100128398
Homo sapiens N-terminal EF-hand calcium binding protein 2 (NECAB2), mRNA [NM_019065]	-2.3106	-2.13171	A_23_P66011	NECAB2
Homo sapiens endomucin (EMCN), transcript variant 1, mRNA [NM_016242]	-2.16306	-2.28568	A_32_P213521	EMCN
Homo sapiens sema domain, seven thrombospondin repeats (type 1 and type 1-like), transmembrane domain (TM) and short cytoplasmic domain, (semaphorin) 5A (SEMA5A), mRNA [NM_003966]	-2.40134	-2.13672	A_24_P912799	SEMA5A
Homo sapiens distal-less homeobox 4 (DLX4), transcript variant 1, mRNA [NM_138281]	-2.20896	-2.34508	A_23_P164196	DLX4
Homo sapiens coagulation factor II (thrombin) receptor (F2R), mRNA [NM_001992]	-1.47659	-3.53637	A_23_P213562	F2R
Homo sapiens SRY (sex determining region Y)-box 3 (SOX3), mRNA [NM_005634]	-2.01936	-2.61214	A_23_P85218	SOX3
	-2.45898	-2.15286	A_24_P930842
Homo sapiens glutamate receptor, ionotropic, delta 1 (GRID1), mRNA [NM_017551]	-1.44664	-3.68554	A_23_P32805	GRID1
Homo sapiens FERM and PDZ domain containing 1 (FRMPD1), mRNA [NM_014907]	-2.4665	-2.1671	A_23_P169460	FRMPD1
Homo sapiens mRNA; cDNA DKFZp686E02109 (from clone DKFZp686E02109). [BX649112]	-2.41913	-2.21668	A_32_P228804	COBLL1
	-2.23009	-2.41655	A_24_P925334
Homo sapiens chromosome 7 open reading frame 46 (C7orf46), transcript variant 2, mRNA [NM_001127364]	-1.29709	-4.21016	A_32_P59678	C7orf46
Homo sapiens collagen, type V, alpha 1 (COL5A1), mRNA [NM_000093]	-2.15012	-2.59477	A_23_P158593	COL5A1
Homo sapiens granzyme A (granzyme 1, cytotoxic T-lymphocyte-associated serine esterase 3) (GZMA), mRNA [NM_006144]	-1.47866	-3.7747	A_23_P133445	GZMA
BX117531 Soares fetal liver spleen 1NFLS Homo sapiens cDNA clone IMAGp998J10120, mRNA sequence [BX117531]	-2.48649	-2.25468	A_32_P132060
Homo sapiens, clone IMAGE:5557975, mRNA. [BC039503]	-2.15965	-2.61672	A_32_P489	LOC100132735
Homo sapiens tumor necrosis factor receptor superfamily, member 11a, NFKB activator (TNFRSF11A), mRNA [NM_003839]	-1.97799	-2.85716	A_23_P390518	TNFRSF11A
Homo sapiens collagen, type V, alpha 1 (COL5A1), mRNA [NM_000093]	-2.0688	-2.73737	A_23_P83818	COL5A1
Homo sapiens fibronectin leucine rich transmembrane protein 3 (FLRT3), transcript variant 2, mRNA [NM_198391]	-1.58062	-3.64396	A_23_P166109	FLRT3
Homo sapiens clone DNA129580 QIQN5815 (UNQ5815) mRNA, complete cds. [AY358807]	-2.67535	-2.16143	A_24_P932305	UNQ5815
Homo sapiens ectonucleoside triphosphate diphosphohydrolase 7 (ENTPD7), mRNA [NM_020354]	-1.41378	-4.11658	A_23_P86623	ENTPD7
Homo sapiens CD200 molecule (CD200), transcript variant 2, mRNA [NM_001004196]	-1.9748	-3.00569	A_23_P121480	CD200
	-2.57687	-2.31103	A_23_P10525
Homo sapiens protein phosphatase 1E (PP2C domain containing) (PPM1E), mRNA [NM_014906]	-4.41411	-1.38032	A_32_P73796	PPM1E
Homo sapiens HTR4 mRNA for 5-hydroxytryptamine 4 receptor, partial cds. [AB070620]	-2.62131	-2.37559	A_24_P316335
	-2.23085	-2.79846	A_32_P174130
Homo sapiens cDNA FLJ10934 fis, clone OVARC1000640. [AK001796]	-2.6734	-2.41891	A_24_P825942	LOC541471
Homo sapiens glucosamine-6-phosphate deaminase 1 (GNPDA1), mRNA [NM_005471]	-1.0269	-6.33156	A_23_P144622	GNPDA1
Homo sapiens ets variant 4 (ETV4), transcript variant 2, mRNA [NM_001079675]	-2.40218	-2.73163	A_24_P416346	ETV4
Homo sapiens matrix-remodelling associated 8 (MXRA8), mRNA [NM_032348]	-1.50303	-4.4368	A_24_P353905	MXRA8
	-2.48777	-2.68065	A_24_P928192
Homo sapiens late cornified envelope 2B (LCE2B), mRNA [NM_014357]	-2.45901	-2.77627	A_24_P207828	LCE2B
Homo sapiens prostaglandin-endoperoxide synthase 2 (prostaglandin G/H synthase and cyclooxygenase) (PTGS2), mRNA [NM_000963]	-2.76257	-2.4865	A_24_P250922	PTGS2
Homo sapiens cDNA FLJ35126 fis, clone PLACE6008285. [AK092445]	-1.75451	-3.94785	A_24_P153596	LOC100132014
Homo sapiens FYVE, RhoGEF and PH domain containing 5 (FGD5), mRNA [NM_152536]	-2.53116	-2.77469	A_23_P258151	FGD5
Homo sapiens clone FLB8945 PRO2411 mRNA, complete cds. [AF130087]	-2.80418	-2.5114	A_24_P658856
Homo sapiens mucosal vascular addressin cell adhesion molecule 1 (MADCAM1), transcript variant 1, mRNA [NM_130760]	-2.60885	-2.72762	A_23_P153616	MADCAM1
Homo sapiens ATPase, H+/K+ exchanging, alpha polypeptide (ATP4A), mRNA [NM_000704]	-2.98767	-2.44706	A_23_P430728	ATP4A
	-2.90305	-2.59686	A_24_P910504
Homo sapiens 5-hydroxytryptamine (serotonin) receptor 3 family member D (HTR3D), transcript variant 2, mRNA [NM_182537]	-2.91134	-2.63863	A_24_P14974	HTR3D
	-2.00864	-3.88234	A_24_P874334
Homo sapiens endomucin (EMCN), transcript variant 1, mRNA [NM_016242]	-2.19958	-3.56136	A_23_P382065	EMCN
Homo sapiens ectonucleoside triphosphate diphosphohydrolase 7 (ENTPD7), mRNA [NM_020354]	-1.72324	-4.74458	A_24_P112447	ENTPD7
Homo sapiens leucine-rich repeat LGI family, member 2 (LGI2), mRNA [NM_018176]	-3.00921	-2.75577	A_23_P7194	LGI2
Homo sapiens family with sequence similarity 125, member B (FAM125B), transcript variant 1, mRNA [NM_033446]	-2.82297	-3.16153	A_23_P354591	FAM125B
	-3.15278	-2.8521	A_32_P121234
Homo sapiens matrix metallopeptidase 3 (stromelysin 1, progelatinase) (MMP3), mRNA [NM_002422]	-3.15182	-2.88218	A_23_P161698	MMP3
Homo sapiens 5-hydroxytryptamine (serotonin) receptor 2A (HTR2A), transcript variant 1, mRNA [NM_000621]	-3.17169	-2.91889	A_24_P355967	HTR2A
Homo sapiens synapse defective 1, Rho GTPase, homolog 2 (C. elegans) (SYDE2), mRNA [NM_032184]	-3.06679	-3.11676	A_24_P915300	SYDE2
Homo sapiens H1 histone family, member 0 (H1F0), mRNA [NM_005318]	-3.31537	-3.062	A_23_P29257	H1F0
Homo sapiens nanos homolog 1 (Drosophila) (NANOS1), mRNA [NM_199461]	-3.21889	-3.20659	A_24_P383609	NANOS1
Homo sapiens chibby homolog 3 (Drosophila) (CBY3), mRNA [NM_001164444]	-3.35847	-3.10135	A_32_P107282	CBY3
Homo sapiens RAB39B, member RAS oncogene family (RAB39B), mRNA [NM_171998]	-3.42024	-3.18757	A_24_P408603	RAB39B
	-3.32639	-3.33888	A_32_P860362
Homo sapiens histone cluster 1, H3g, mRNA (cDNA clone IMAGE:4563941). [BC012185]	-2.82138	-3.94095	A_32_P794894	HIST1H3G
Homo sapiens perilipin 2 (PLIN2), mRNA [NM_001122]	-3.68593	-3.36277	A_23_P134953	PLIN2
Homo sapiens chromosome 13 open reading frame 36 (C13orf36), mRNA [NM_203451]	-3.67577	-3.42806	A_24_P366607	C13orf36
Homo sapiens zinc finger protein 82 homolog (mouse) (ZFP82), mRNA [NM_133466]	-3.82207	-3.54925	A_23_P416813	ZFP82
Homo sapiens 2'-5'-oligoadenylate synthetase-like (OASL), transcript variant 1, mRNA [NM_003733]	-3.46658	-4.02117	A_23_P139786	OASL
Homo sapiens G protein-coupled receptor 65 (GPR65), mRNA [NM_003608]	-3.90035	-3.60608	A_23_P14564	GPR65
Homo sapiens RAB39B, member RAS oncogene family (RAB39B), mRNA [NM_171998]	-2.9577	-5.05	A_23_P159877	RAB39B
Homo sapiens zinc finger protein 14 (ZNF14), mRNA [NM_021030]	-3.09502	-5.48073	A_23_P101811	ZNF14
full-length cDNA clone CS0DI036YE11 of Placenta Cot 25-normalized of Homo sapiens (human). [CR593784]	-4.13818	-4.39475	A_32_P81514
Homo sapiens secreted frizzled-related protein 5 (SFRP5), mRNA [NM_003015]	-3.64822	-5.85907	A_23_P1352	SFRP5
Homo sapiens leucine zipper, down-regulated in cancer 1-like (LDOC1L), mRNA [NM_032287]	-5.26262	-4.96206	A_24_P96474	LDOC1L
Homo sapiens chromosome 6 open reading frame 105 (C6orf105), transcript variant 2, mRNA [NM_032744]	-4.38959	-5.97986	A_23_P156826	C6orf105
	-5.14276	-5.78635	A_24_P510515
Homo sapiens collagen, type VIII, alpha 2 (COL8A2), mRNA [NM_005202]	-5.60594	-5.40989	A_24_P365975	COL8A2
	-5.77312	-5.53313	A_32_P226689
	-5.06944	-6.8345	A_23_P139166
Homo sapiens leucine zipper, down-regulated in cancer 1-like (LDOC1L), mRNA [NM_032287]	-7.14661	-6.86275	A_23_P132365	LDOC1L
Homo sapiens S100 calcium binding protein A10 (S100A10), mRNA [NM_002966]	-7.14623	-7.5746	A_23_P137984	S100A10
Homo sapiens DEAD (Asp-Glu-Ala-Asp) box polypeptide 43 (DDX43), mRNA [NM_018665]	-8.30775	-7.98861	A_23_P156445	DDX43
