# Supplementary material for: Actin Family Proteins in the Human INO80 Chromatin Remodeling Complex Exhibit Functional Roles in the Induction of Heme Oxygenase-1 with Hemin
Source: Front Genet. 2017 Feb 21;8:17. doi: 10.3389/fgene.2017.00017 (PMC5318382; doi:10.3389/fgene.2017.00017)
Supplement: Supplementary file 5 [file Table5.XLSX]

## Sheet: S5
Supplementary Table S5. Genes in zone I with oxidative stress
Description	Arp5 KO Log2 Ratio	Arp8 KO Log2 Ratio	ProbeID	GeneSymbol
Homo sapiens ATPase, Cu++ transporting, beta polypeptide (ATP7B), transcript variant 1, mRNA [NM_000053]	2.87402	2.12896	A_23_P205228	ATP7B
Homo sapiens 3-hydroxybutyrate dehydrogenase, type 2 (BDH2), mRNA [NM_020139]	1.1554	1.73496	A_24_P80500	BDH2
Homo sapiens chromosome 10 open reading frame 47 (C10orf47), mRNA [NM_153256]	1.88831	1.06006	A_24_P389608	C10orf47
Homo sapiens chromosome 11 open reading frame 45 (C11orf45), mRNA [NM_145013]	2.61427	1.42835	A_23_P420293	C11orf45
Draxin Precursor (Dorsal repulsive axon guidance protein)(Neucrin) [Source:UniProtKB/Swiss-Prot;Acc:Q8NBI3] [ENST00000294485]	1.07251	1.33323	A_24_P68008	C1orf187
Homo sapiens chromosome 1 open reading frame 97 (C1orf97), non-coding RNA [NR_026761]	1.13255	1.63952	A_23_P1014	C1orf97
Homo sapiens chromosome 5 open reading frame 24 (C5orf24), transcript variant 2, mRNA [NM_152409]	1.3256	1.93605	A_23_P433829	C5orf24
Homo sapiens calpain 13 (CAPN13), mRNA [NM_144575]	2.06809	1.10383	A_24_P336983	CAPN13
Homo sapiens carnosine synthase 1 (CARNS1), transcript variant 1, mRNA [NM_001166222]	1.69736	1.00509	A_23_P344884	CARNS1
Homo sapiens core-binding factor, runt domain, alpha subunit 2; translocated to, 3 (CBFA2T3), transcript variant 1, mRNA [NM_005187]	1.51656	1.82576	A_23_P500741	CBFA2T3
Homo sapiens cyclin D2 (CCND2), mRNA [NM_001759]	1.99976	1.95958	A_23_P139881	CCND2
Homo sapiens chemokine (C-C motif) receptor 1 (CCR1), mRNA [NM_001295]	1.6013	2.03512	A_24_P148717	CCR1
Homo sapiens cytokine inducible SH2-containing protein (CISH), transcript variant 2, mRNA [NM_145071]	1.24908	2.27638	A_23_P144096	CISH
Homo sapiens chemokine (C-X-C motif) receptor 5 (CXCR5), transcript variant 2, mRNA [NM_032966]	3.64414	2.5224	A_24_P252945	CXCR5
Homo sapiens death associated protein-like 1 (DAPL1), mRNA [NM_001017920]	1.1082	2.17112	A_23_P165598	DAPL1
Homo sapiens docking protein 7 (DOK7), transcript variant 1, mRNA [NM_173660]	3.4622	1.18744	A_23_P398854	DOK7
Homo sapiens EGF-containing fibulin-like extracellular matrix protein 2 (EFEMP2), mRNA [NM_016938]	1.64519	2.20213	A_23_P24414	EFEMP2
Homo sapiens FH2 domain containing 1 (FHDC1), mRNA [NM_033393]	4.25895	3.80297	A_23_P328259	FHDC1
Homo sapiens fibronectin type III domain containing 5 (FNDC5), transcript variant 2, mRNA [NM_153756]	1.94407	2.1485	A_23_P420326	FNDC5
Homo sapiens frizzled homolog 3 (Drosophila) (FZD3), transcript variant 1, mRNA [NM_017412]	1.18827	2.24354	A_32_P211708	FZD3
Homo sapiens growth factor independent 1B transcription repressor (GFI1B), transcript variant 1, mRNA [NM_004188]	3.86037	4.02548	A_23_P216845	GFI1B
Homo sapiens gap junction protein, alpha 3, 46kDa (GJA3), mRNA [NM_021954]	1.73461	2.37298	A_32_P205241	GJA3
Homo sapiens G protein-coupled receptor 146 (GPR146), mRNA [NM_138445]	1.2869	1.4676	A_23_P20035	GPR146
Homo sapiens glutamic-pyruvate transaminase (alanine aminotransferase) (GPT), mRNA [NM_005309]	1.17362	1.77742	A_23_P146339	GPT
Homo sapiens glutamate receptor, ionotropic, N-methyl D-aspartate 2C (GRIN2C), mRNA [NM_000835]	1.36021	3.30048	A_23_P49546	GRIN2C
Homo sapiens G protein-coupled receptor kinase 4 (GRK4), transcript variant 3, mRNA [NM_001004057]	1.02306	1.04687	A_23_P212756	GRK4
Homo sapiens heterogeneous nuclear ribonucleoprotein M, mRNA (cDNA clone IMAGE:4829644). [BC045573]	1.44363	2.59721	A_32_P99549	HNRNPM
Homo sapiens KRIT1, ankyrin repeat containing (KRIT1), transcript variant 5, mRNA [NM_001013406]	1.04035	1.11331	A_24_P102539	KRIT1
Homo sapiens LFNG O-fucosylpeptide 3-beta-N-acetylglucosaminyltransferase (LFNG), transcript variant 1, mRNA [NM_001040167]	1.14459	1.43931	A_23_P8452	LFNG
Homo sapiens leucine-rich repeat-containing G protein-coupled receptor 6 (LGR6), transcript variant 1, mRNA [NM_001017403]	1.11625	2.14899	A_23_P23834	LGR6
Homo sapiens LIM homeobox 2 (LHX2), mRNA [NM_004789]	2.2051	2.73731	A_23_P32165	LHX2
Homo sapiens cDNA FLJ37158 fis, clone BRACE2026293. [AK094477]	4.49883	3.19005	A_24_P213622	LOC100129113
PREDICTED: Homo sapiens hypothetical protein LOC100129516 (LOC100129516), mRNA [XM_003119920]	1.05179	1.22756	A_32_P214284	LOC100129516
PREDICTED: Homo sapiens hypothetical LOC100506538 (LOC100506538), partial miscRNA [XR_108868]	1.21126	1.32183	A_23_P31681	LOC100506538
Homo sapiens adenylate cyclase 10 pseudogene (LOC221442), non-coding RNA [NR_026938]	1.10636	1.74786	A_24_P303420	LOC221442
Homo sapiens cDNA FLJ14434 fis, clone HEMBA1006921. [AK027340]	1.19352	1.32003	A_24_P935310	LOC222159
Homo sapiens centrosomal protein 192kDa pseudogene (LOC643201), non-coding RNA [NR_036494]	1.29444	1.49435	A_32_P30891	LOC643201
Homo sapiens hypothetical LOC79015 (LOC79015), non-coding RNA [NR_034104]	1.74402	2.48835	A_23_P254181	LOC79015
Homo sapiens lysyl oxidase-like 2 (LOXL2), mRNA [NM_002318]	1.63434	1.72852	A_23_P111995	LOXL2
Homo sapiens leucine rich repeat and fibronectin type III domain containing 2 (LRFN2), mRNA [NM_020737]	1.06286	2.07913	A_32_P82111	LRFN2
Homo sapiens mab-21-like 2 (C. elegans) (MAB21L2), mRNA [NM_006439]	1.86216	2.66074	A_24_P148907	MAB21L2
Homo sapiens multiple EGF-like-domains 11 (MEGF11), mRNA [NM_032445]	1.29019	2.84929	A_23_P54340	MEGF11
PREDICTED: Homo sapiens hypothetical MGC13053 (MGC13053), miscRNA [XR_114531]	4.10862	3.77104	A_24_P129739	MGC13053
Homo sapiens N-terminal EF-hand calcium binding protein 2 (NECAB2), mRNA [NM_019065]	2.45998	4.683	A_23_P66011	NECAB2
Homo sapiens NIMA (never in mitosis gene a)-related kinase 3 (NEK3), transcript variant 1, mRNA [NM_002498]	1.67804	3.0171	A_23_P76718	NEK3
Homo sapiens NIMA (never in mitosis gene a)-related kinase 3 (NEK3), transcript variant 1, mRNA [NM_002498]	1.88224	2.91431	A_23_P333705	NEK3
Homo sapiens nuclear receptor interacting protein 2 (NRIP2), mRNA [NM_031474]	3.3485	3.02091	A_24_P403799	NRIP2
Homo sapiens obscurin, cytoskeletal calmodulin and titin-interacting RhoGEF (OBSCN), transcript variant 1, mRNA [NM_052843]	1.34038	1.46561	A_24_P119685	OBSCN
Homo sapiens olfactomedin-like 3 (OLFML3), mRNA [NM_020190]	4.72921	2.46687	A_24_P11315	OLFML3
Homo sapiens phosphodiesterase 4B, cAMP-specific (PDE4B), transcript variant d, mRNA [NM_001037341]	1.55028	1.28761	A_24_P325333	PDE4B
Homo sapiens PDZ domain containing 7 (PDZD7), transcript variant 2, mRNA [NM_024895]	3.66654	2.52053	A_23_P75088	PDZD7
Homo sapiens phosphatidylinositol glycan anchor biosynthesis, class Z (PIGZ), mRNA [NM_025163]	2.23804	2.24845	A_23_P143935	PIGZ
Homo sapiens phosphatidylinositol-4-phosphate 5-kinase-like 1 (PIP5KL1), transcript variant 2, mRNA [NM_173492]	1.15006	1.82548	A_24_P129483	PIP5KL1
Homo sapiens pirin (iron-binding nuclear protein) (PIR), transcript variant 1, mRNA [NM_003662]	2.71647	2.90702	A_23_P137035	PIR
Homo sapiens prostate transmembrane protein, androgen induced 1 (PMEPA1), transcript variant 1, mRNA [NM_020182]	1.21632	1.24896	A_24_P413126	PMEPA1
Homo sapiens protein phosphatase, Mg2+/Mn2+ dependent, 1H (PPM1H), mRNA [NM_020700]	1.01559	1.27172	A_23_P13847	PPM1H
Homo sapiens protein phosphatase, Mg2+/Mn2+ dependent, 1J (PPM1J), mRNA [NM_005167]	1.50917	1.80461	A_23_P201939	PPM1J
Homo sapiens protein phosphatase 1, regulatory (inhibitor) subunit 14A (PPP1R14A), mRNA [NM_033256]	1.63825	1.82788	A_24_P296772	PPP1R14A
Homo sapiens PWWP domain containing 2B (PWWP2B), transcript variant 1, mRNA [NM_138499]	1.05467	1.22558	A_23_P374389	PWWP2B
Homo sapiens regulator of G-protein signaling 9 (RGS9), transcript variant 1, mRNA [NM_003835]	1.07284	2.44992	A_23_P66881	RGS9
Homo sapiens runt-related transcription factor 1; translocated to, 1 (cyclin D-related) (RUNX1T1), transcript variant 1, mRNA [NM_004349]	2.47194	3.33992	A_23_P216307	RUNX1T1
Homo sapiens RYK receptor-like tyrosine kinase (RYK), transcript variant 1, mRNA [NM_001005861]	1.10513	1.08716	A_24_P229377	RYK
Homo sapiens sex comb on midleg-like 2 (Drosophila) (SCML2), transcript variant 1, mRNA [NM_006089]	1.15203	1.65541	A_24_P143118	SCML2
Homo sapiens selectin P ligand (SELPLG), mRNA [NM_003006]	1.17695	1.00861	A_23_P64860	SELPLG
Homo sapiens solute carrier family 2 (facilitated glucose transporter), member 4 (SLC2A4), mRNA [NM_001042]	1.14253	1.11956	A_23_P107350	SLC2A4
Homo sapiens SPARC related modular calcium binding 2 (SMOC2), transcript variant 1, mRNA [NM_022138]	1.13017	1.62112	A_23_P70307	SMOC2
Homo sapiens suppressor of cytokine signaling 2 (SOCS2), mRNA [NM_003877]	1.97293	2.78831	A_24_P230675	SOCS2
Homo sapiens suppressor of cytokine signaling 2 (SOCS2), mRNA [NM_003877]	2.36846	3.43112	A_23_P128215	SOCS2
Homo sapiens spermatogenesis associated 9 (SPATA9), mRNA [NM_031952]	1.11266	1.1526	A_23_P7744	SPATA9
Homo sapiens serine peptidase inhibitor, Kunitz type, 2 (SPINT2), transcript variant a, mRNA [NM_021102]	1.06643	1.36411	A_23_P27795	SPINT2
Homo sapiens slingshot homolog 3 (Drosophila) (SSH3), mRNA [NM_017857]	1.53632	2.03708	A_23_P150147	SSH3
Homo sapiens ST3 beta-galactoside alpha-2,3-sialyltransferase 5 (ST3GAL5), transcript variant 1, mRNA [NM_003896]	1.76084	1.64858	A_23_P311869	ST3GAL5
Homo sapiens suppression of tumorigenicity 5 (ST5), transcript variant 1, mRNA [NM_005418]	1.04413	1.59261	A_23_P24884	ST5
Homo sapiens TBC1 domain family, member 25 (TBC1D25), mRNA [NM_002536]	1.10724	1.22689	A_23_P159693	TBC1D25
Homo sapiens trefoil factor 3 (intestinal) (TFF3), mRNA [NM_003226]	1.95773	1.17879	A_23_P393099	TFF3
Homo sapiens transmembrane protein 184A (TMEM184A), mRNA [NM_001097620]	1.05285	1.21248	A_23_P157247	TMEM184A
Homo sapiens tumor necrosis factor, alpha-induced protein 3 (TNFAIP3), mRNA [NM_006290]	1.39652	1.59652	A_24_P157926	TNFAIP3
Homo sapiens tumor necrosis factor, alpha-induced protein 3 (TNFAIP3), mRNA [NM_006290]	1.23576	1.63072	A_24_P166527	TNFAIP3
Homo sapiens tumor necrosis factor receptor superfamily, member 1B (TNFRSF1B), mRNA [NM_001066]	1.37054	1.64956	A_24_P54174	TNFRSF1B
Homo sapiens tumor necrosis factor receptor superfamily, member 21 (TNFRSF21), mRNA [NM_014452]	1.19638	1.35958	A_23_P42065	TNFRSF21
Homo sapiens tumor necrosis factor receptor superfamily, member 21 (TNFRSF21), mRNA [NM_014452]	1.17584	1.39347	A_23_P30666	TNFRSF21
Homo sapiens tribbles homolog 1 (Drosophila) (TRIB1), mRNA [NM_025195]	1.07606	1.50145	A_24_P252497	TRIB1
Homo sapiens tripartite motif-containing 7 (TRIM7), transcript variant 6, mRNA [NM_033342]	1.6433	1.00108	A_23_P30315	TRIM7
Homo sapiens tetratricopeptide repeat domain 16 (TTC16), mRNA [NM_144965]	2.12316	1.7786	A_23_P375419	TTC16
Homo sapiens WD repeat domain, phosphoinositide interacting 1 (WIPI1), mRNA [NM_017983]	1.21293	1.19568	A_23_P141394	WIPI1
	1.24381	1.07265	A_32_P124833
Human melanoma-associated antigen p97 (melanotransferrin) mRNA, 3' flank. [K03200]	1.2994	1.82268	A_24_P924484
Homo sapiens cDNA clone IMAGE:5295565. [BC031278]	1.20772	1.02559	A_24_P333605
	1.21244	2.10785	A_32_P113736
	1.17617	1.78347	A_24_P450493
	1.02985	1.58672	A_32_P211414
	1.06038	2.30638	A_32_P130290
Homo sapiens cDNA clone IMAGE:5162874, partial cds. [BC038432]	1.29477	2.51476	A_24_P551302
Homo sapiens cDNA clone IMAGE:5301910. [BC041955]	1.04838	2.30562	A_32_P182186
	1.64495	1.00035	A_32_P74243
Homo sapiens cDNA FLJ20198 fis, clone COLF1083. [AK000205]	2.30534	2.64378	A_32_P146561
	1.87093	2.74302	A_32_P112712
Homo sapiens cDNA FLJ12190 fis, clone MAMMA1000842. [AK022252]	2.68427	1.7003	A_23_P118370
	3.84067	2.09312	A_24_P494600
	5.32175	2.90217	A_24_P938461
	1.01279	1.55877	A_24_P264549
	2.70337	1.24299	A_24_P942974
Homo sapiens full length insert cDNA YU76E12. [AF075112]	1.68513	1.09991	A_24_P358667
Homo sapiens mRNA for FLJ00235 protein. [AK074162]	1.21456	1.62361	A_32_P325680
	2.55869	2.08476	A_32_P108277
acyl-CoA oxidase-like [Source:HGNC Symbol;Acc:25621] [ENST00000283065]	5.08237	5.03524	A_23_P143034
	2.98405	3.46272	A_32_P204565
	2.10667	1.37496	A_24_P33105
Homo sapiens cDNA FLJ36372 fis, clone THYMU2008072. [AK093691]	1.08798	1.62159	A_32_P8604
	1.08648	1.21729	A_24_P120381
603624848F1 NIH_MGC_40 Homo sapiens cDNA clone IMAGE:5451514 5', mRNA sequence [BM045853]	1.20291	1.16929	A_32_P191290
PREDICTED: Homo sapiens hypothetical LOC100507632 (LOC100507632), partial miscRNA [XR_108907]	4.48582	3.26576	A_24_P862083
	2.24537	2.20515	A_24_P815570
	1.36742	1.49155	A_32_P38821
	1.82843	1.63852	A_32_P232682
	1.09441	1.55951	A_24_P268474
