# Supplementary material for: Actin Family Proteins in the Human INO80 Chromatin Remodeling Complex Exhibit Functional Roles in the Induction of Heme Oxygenase-1 with Hemin
Source: Front Genet. 2017 Feb 21;8:17. doi: 10.3389/fgene.2017.00017 (PMC5318382; doi:10.3389/fgene.2017.00017)
Supplement: Supplementary file 6 [file Table6.XLSX]

## Sheet: S6
Supplementary Table S6. Genes in zone II with oxidative stress
Description	Arp5 KO Log2 Ratio	Arp8 KO Log2 Ratio	ProbeID	GeneSymbol
Homo sapiens ankyrin repeat domain 24 (ANKRD24), mRNA [NM_133475]	2.8505	-2.79691	A_32_P451874	ANKRD24
Homo sapiens caspase 1, apoptosis-related cysteine peptidase (interleukin 1, beta, convertase) (CASP1), transcript variant alpha, mRNA [NM_033292]	1.20964	-4.58716	A_23_P202978	CASP1
Homo sapiens DNA-damage-inducible transcript 4-like, mRNA (cDNA clone MGC:9960 IMAGE:3877854), complete cds. [BC013592]	1.23326	-3.99652	A_23_P302672	DDIT4L
Homo sapiens guanine nucleotide binding protein (G protein), gamma 11 (GNG11), mRNA [NM_004126]	2.68451	-2.71436	A_23_P111701	GNG11
Homo sapiens killer cell lectin-like receptor subfamily C, member 1 (KLRC1), transcript variant 1, mRNA [NM_002259]	1.17194	-3.21716	A_23_P151046	KLRC1
Homo sapiens leukocyte immunoglobulin-like receptor, subfamily B (with TM and ITIM domains), member 3 (LILRB3), transcript variant 2, mRNA [NM_006864]	1.49849	-1.32002	A_23_P368711	LILRB3
Homo sapiens low density lipoprotein receptor-related protein 2 (LRP2), mRNA [NM_004525]	1.35284	-2.76312	A_23_P28295	LRP2
Homo sapiens tumor necrosis factor (TNF), mRNA [NM_000594]	1.51991	-1.65807	A_24_P50759	TNF
Homo sapiens tetraspanin 15 (TSPAN15), mRNA [NM_012339]	2.10951	-1.0035	A_32_P7015	TSPAN15
Homo sapiens YOD1 OTU deubiquinating enzyme 1 homolog (S. cerevisiae) (YOD1), mRNA [NM_018566]	1.5859	-1.31654	A_24_P32790	YOD1
	1.61049	-2.41508	A_24_P931306
Homo sapiens cDNA clone IMAGE:4825288. [BC036361]	2.85622	-1.24628	A_32_P22549
