# Supplementary material for: Actin Family Proteins in the Human INO80 Chromatin Remodeling Complex Exhibit Functional Roles in the Induction of Heme Oxygenase-1 with Hemin
Source: Front Genet. 2017 Feb 21;8:17. doi: 10.3389/fgene.2017.00017 (PMC5318382; doi:10.3389/fgene.2017.00017)
Supplement: Supplementary file 7 [file Table7.XLSX]

## Sheet: S7
Supplementary Table S7. Genes in zone III with oxidative stress
Description	Arp5 Ko Log2 Ratio	Arp8 KO Log2 Ratio	ProbeID	GeneSymbol
Homo sapiens carbohydrate (N-acetylglucosamine 6-O) sulfotransferase 6 (CHST6), mRNA [NM_021615]	-1.30645	1.59402	A_23_P106922	CHST6
Homo sapiens contactin 2 (axonal) (CNTN2), mRNA [NM_005076]	-1.0491	1.08611	A_24_P114142	CNTN2
Homo sapiens P antigen family, member 2B (PAGE2B), mRNA [NM_001015038]	-2.28903	1.96211	A_32_P109683	PAGE2B
Homo sapiens UDP glucuronosyltransferase 2 family, polypeptide B28 (UGT2B28), mRNA [NM_053039]	-2.32969	1.16702	A_24_P180243	UGT2B28
Homo sapiens zinc finger protein 518B (ZNF518B), mRNA [NM_053042]	-2.58289	1.28105	A_24_P238578	ZNF518B
Homo sapiens zinc finger protein 518B (ZNF518B), mRNA [NM_053042]	-1.94712	1.52855	A_32_P144421	ZNF518B
	-2.42483	2.30825	A_32_P175166
Homo sapiens cDNA clone IMAGE:3619551. [BC004387]	-1.80208	2.69124	A_32_P122623
Homo sapiens mRNA; cDNA DKFZp686E08116 (from clone DKFZp686E08116). [AL833452]	-1.02353	2.47248	A_24_P883109
