# Supplementary material for: Actin Family Proteins in the Human INO80 Chromatin Remodeling Complex Exhibit Functional Roles in the Induction of Heme Oxygenase-1 with Hemin
Source: Front Genet. 2017 Feb 21;8:17. doi: 10.3389/fgene.2017.00017 (PMC5318382; doi:10.3389/fgene.2017.00017)
Supplement: Supplementary file 8 [file Table8.XLSX]

## Sheet: S8
Supplementary Table S8. Genes in zone IV with oxidative stress
Description	Arp5 KO Log2 Ratio	Arp8 KO Log2 Ratio	ProbeID	GeneSymbol
Homo sapiens TLR4 interactor with leucine-rich repeats (TRIL), mRNA [NM_014817]	-6.5768	-6.56554	A_24_P183664	TRIL
Homo sapiens glutathione S-transferase mu 3 (brain) (GSTM3), transcript variant 1, mRNA [NM_000849]	-6.42592	-6.42074	A_24_P920534	GSTM3
Homo sapiens S100 calcium binding protein A10 (S100A10), mRNA [NM_002966]	-5.91683	-6.42551	A_23_P137984	S100A10
Homo sapiens UDP-GlcNAc:betaGal beta-1,3-N-acetylglucosaminyltransferase 5 (B3GNT5), mRNA [NM_032047]	-6.04047	-6.07833	A_23_P18372	B3GNT5
Homo sapiens complement factor H-related 5 (CFHR5), mRNA [NM_030787]	-5.67161	-5.7854	A_23_P23759	CFHR5
Homo sapiens fibroblast growth factor 10 (FGF10), mRNA [NM_004465]	-5.72811	-5.71882	A_23_P377750	FGF10
Homo sapiens PRO0397 mRNA, complete cds. [AF113010]	-5.68411	-5.6957	A_23_P68190
Homo sapiens glutamate receptor, metabotropic 7 (GRM7), transcript variant 1, mRNA [NM_000844]	-5.64693	-5.64646	A_23_P22364	GRM7
Human (clone CR-3) teratocarcinoma-derived growth factor 3 (TDGF3) mRNA, complete cds. [M96956]	-5.59393	-5.62701	A_24_P179646	TDGF3
Homo sapiens protocadherin gamma subfamily A, 8 (PCDHGA8), transcript variant 2, mRNA [NM_014004]	-5.51655	-5.59225	A_23_P390545	PCDHGA8
Homo sapiens tripartite motif-containing 72 (TRIM72), mRNA [NM_001008274]	-5.52781	-5.52337	A_32_P429687	TRIM72
	-5.50388	-5.53532	A_24_P868313
PREDICTED: Homo sapiens hypothetical protein LOC100505764 (LOC100505764), mRNA [XM_003119830]	-5.37836	-5.4735	A_24_P214043	LOC100505764
Homo sapiens chromosome 11 open reading frame 40 (C11orf40), mRNA [NM_144663]	-5.35629	-5.41377	A_23_P314672	C11orf40
	-5.30781	-5.36508	A_24_P170395
Homo sapiens mutS homolog 2, colon cancer, nonpolyposis type 1 (E. coli) (MSH2), mRNA [NM_000251]	-5.2852	-5.34046	A_23_P102471	MSH2
PREDICTED: Homo sapiens hypothetical LOC100508233, transcript variant 2 (LOC100508233), partial miscRNA [XR_113193]	-5.31073	-5.30636	A_32_P79492	LOC100508233
	-5.24971	-5.32663	A_24_P41540
Homo sapiens dynein, cytoplasmic 1, intermediate chain 1 (DYNC1I1), transcript variant 1, mRNA [NM_004411]	-4.78204	-5.81172	A_24_P221414	DYNC1I1
Homo sapiens chromosome 4 open reading frame 27 pseudogene (LOC389705), non-coding RNA [NR_003920]	-5.26616	-5.2549	A_32_P145243	LOC389705
	-5.24251	-5.20476	A_32_P209702
Homo sapiens delta-like 1 homolog (Drosophila) (DLK1), mRNA [NM_003836]	-5.26669	-5.14926	A_24_P236251	DLK1
Homo sapiens Nedd4 family interacting protein 2 (NDFIP2), transcript variant 1, mRNA [NM_019080]	-5.59438	-4.8149	A_24_P264909	NDFIP2
PREDICTED: Homo sapiens hypothetical LOC100506335 (LOC100506335), partial miscRNA [XR_109816]	-5.17563	-5.13714	A_32_P180385	LOC100506335
Homo sapiens leucine-rich repeat LGI family, member 2 (LGI2), mRNA [NM_018176]	-5.10022	-5.20835	A_23_P7194	LGI2
Homo sapiens ATPase, aminophospholipid transporter, class I, type 8A, member 2 (ATP8A2), mRNA [NM_016529]	-5.13213	-5.15185	A_23_P258612	ATP8A2
Homo sapiens dickkopf homolog 1 (Xenopus laevis) (DKK1), mRNA [NM_012242]	-4.93736	-5.32536	A_23_P24129	DKK1
Homo sapiens hypothetical LOC400550 (LOC400550), transcript variant 2, non-coding RNA [NR_036444]	-5.10025	-5.08863	A_32_P101917	LOC400550
Homo sapiens cDNA FLJ14069 fis, clone HEMBB1001562, weakly similar to CYLICIN II. [AK024131]	-5.04386	-5.12836	A_24_P70294	SMG6
	-5.05442	-5.11345	A_32_P26621
Homo sapiens chemokine (C-X3-C motif) ligand 1 (CX3CL1), mRNA [NM_002996]	-5.26713	-4.89156	A_23_P37727	CX3CL1
Homo sapiens Rho guanine nucleotide exchange factor (GEF) 17 (ARHGEF17), mRNA [NM_014786]	-4.91553	-5.17814	A_24_P196413	ARHGEF17
Homo sapiens interleukin 2 receptor, alpha (IL2RA), mRNA [NM_000417]	-5.07629	-4.97123	A_24_P230563	IL2RA
Homo sapiens gamma-aminobutyric acid (GABA) A receptor, alpha 2 (GABRA2), transcript variant 1, mRNA [NM_000807]	-4.94455	-5.05805	A_23_P212869	GABRA2
	-4.53511	-5.49096	A_32_P146587
Homo sapiens transcription factor 15 (basic helix-loop-helix) (TCF15), mRNA [NM_004609]	-4.57314	-5.44012	A_23_P254816	TCF15
Homo sapiens clone HLS_IMAGE_1877990 mRNA sequence. [DQ786237]	-4.96765	-5.00265	A_32_P82743
Homo sapiens clone 25215 mRNA sequence, partial cds. [AF131852]	-4.98012	-4.98325	A_24_P924301	GALNTL4
Homo sapiens protein tyrosine phosphatase, receptor type, C (PTPRC), transcript variant 1, mRNA [NM_002838]	-3.89797	-6.32029	A_23_P125451	PTPRC
Homo sapiens PRO2591 mRNA, complete cds. [AF119886]	-4.90625	-5.00355	A_23_P419411	LOC100128175
	-4.82791	-5.00223	A_32_P234591
Homo sapiens spondin 1, extracellular matrix protein (SPON1), mRNA [NM_006108]	-4.83513	-4.9077	A_32_P133072	SPON1
Homo sapiens ets variant 1 (ETV1), transcript variant 1, mRNA [NM_004956]	-4.83372	-4.90814	A_23_P134366	ETV1
	-4.8659	-4.8666	A_24_P811954
Homo sapiens hypothetical protein LOC388588 (LOC388588), mRNA [NM_001163724]	-4.52993	-5.17217	A_32_P71675	LOC388588
Homo sapiens kinase suppressor of ras 1 (KSR1), mRNA [NM_014238]	-4.75891	-4.86752	A_24_P255483	KSR1
Homo sapiens adaptor-related protein complex 1, mu 2 subunit (AP1M2), mRNA [NM_005498]	-5.65563	-4.08973	A_23_P78543	AP1M2
Homo sapiens transmembrane and tetratricopeptide repeat containing 1 (TMTC1), transcript variant 2, mRNA [NM_175861]	-4.75307	-4.85053	A_23_P203957	TMTC1
Homo sapiens HSPC080 mRNA, partial cds. [AF161343]	-5.31289	-4.30605	A_24_P917418
Homo sapiens fibronectin 1 (FN1), transcript variant 1, mRNA [NM_212482]	-4.02381	-5.68383	A_24_P119745	FN1
Homo sapiens alcohol dehydrogenase, iron containing, 1 (ADHFE1), nuclear gene encoding mitochondrial protein, mRNA [NM_144650]	-4.93701	-4.56986	A_23_P157569	ADHFE1
	-5.04405	-4.45536	A_24_P464701
Homo sapiens chemokine (C-C motif) ligand 2 (CCL2), mRNA [NM_002982]	-4.68396	-4.72025	A_23_P89431	CCL2
Homo sapiens growth hormone regulated TBC protein 1 (GRTP1), mRNA [NM_024719]	-4.69302	-4.7032	A_24_P135748	GRTP1
Homo sapiens monoamine oxidase B (MAOB), nuclear gene encoding mitochondrial protein, mRNA [NM_000898]	-4.68949	-4.67787	A_23_P85008	MAOB
Homo sapiens alpha-kinase 2 (ALPK2), mRNA [NM_052947]	-4.67348	-4.62691	A_23_P15876	ALPK2
nicotinamide nucleotide transhydrogenase [Source:HGNC Symbol;Acc:7863] [ENST00000264663]	-4.087	-5.25916	A_24_P174775	NNT
Homo sapiens full length insert cDNA clone ZB55F04. [AF086154]	-4.87062	-4.3522	A_24_P548297
Homo sapiens mRNA for OK/SW-CL.36, complete cds. [AB064670]	-4.57147	-4.62464	A_24_P912342	OK/SW-CL.36
Homo sapiens chemokine (C-C motif) ligand 2 (CCL2), mRNA [NM_002982]	-4.57255	-4.56524	A_23_P89431	CCL2
dual specificity phosphatase 15 [Source:HGNC Symbol;Acc:16236] [ENST00000278979]	-4.51092	-4.62172	A_23_P369090
Homo sapiens interleukin 2 (IL2), mRNA [NM_000586]	-3.83667	-5.38747	A_23_P30122	IL2
	-4.47243	-4.58164	A_24_P507383
Homo sapiens UDP-GlcNAc:betaGal beta-1,3-N-acetylglucosaminyltransferase 7 (B3GNT7), mRNA [NM_145236]	-4.77282	-4.27445	A_24_P20292	B3GNT7
Homo sapiens chromosome 1 open reading frame 95 (C1orf95), mRNA [NM_001003665]	-4.71509	-4.32383	A_32_P458472	C1orf95
Homo sapiens estrogen receptor 1 (ESR1), transcript variant 4, mRNA [NM_001122742]	-4.32905	-4.70228	A_24_P325215	ESR1
qx96h02.x1 NCI_CGAP_GC6 Homo sapiens cDNA clone IMAGE:2010387 3', mRNA sequence [AI364887]	-4.51525	-4.47791	A_32_P82051
Homo sapiens interleukin 10 (IL10), mRNA [NM_000572]	-4.12421	-4.89965	A_23_P126735	IL10
Homo sapiens mRNA for KIAA1756 protein, partial cds. [AB051543]	-4.42288	-4.52019	A_23_P42451	SYNE1
Homo sapiens mitogen-activated protein kinase kinase kinase 15 (MAP3K15), mRNA [NM_001001671]	-4.4638	-4.47484	A_23_P308483	MAP3K15
	-4.39436	-4.49372	A_24_P508391
	-4.53809	-4.29202	A_24_P893347
	-4.31277	-4.3953	A_32_P216970
	-4.35565	-4.34413	A_32_P187985
Uncharacterized protein ENSP00000382042 [Source:UniProtKB/Swiss-Prot;Acc:A8MWP6] [ENST00000443876]	-5.13422	-3.67294	A_23_P4060
Homo sapiens KIAA2018 (KIAA2018), mRNA [NM_001009899]	-4.27755	-4.32392	A_24_P195418	KIAA2018
full-length cDNA clone CS0DI044YN21 of Placenta Cot 25-normalized of Homo sapiens (human). [CR619772]	-3.78239	-4.87183	A_24_P579862
Homo sapiens syntabulin (syntaxin-interacting) (SYBU), transcript variant 9, mRNA [NM_017786]	-4.23944	-4.32545	A_23_P134734	SYBU
Homo sapiens hemoglobin, gamma A (HBG1), mRNA [NM_000559]	-4.25235	-4.29159	A_23_P53137	HBG1
PREDICTED: Homo sapiens hypothetical LOC100505956 (LOC100505956), partial miscRNA [XR_110884]	-4.22277	-4.30938	A_24_P890536
	-4.19997	-4.29281	A_24_P753849
Homo sapiens plexin domain containing 1 (PLXDC1), mRNA [NM_020405]	-3.99702	-4.48038	A_32_P208823	PLXDC1
Homo sapiens ELAV (embryonic lethal, abnormal vision, Drosophila)-like 3 (Hu antigen C) (ELAVL3), transcript variant 2, mRNA [NM_032281]	-4.20521	-4.24019	A_23_P218492	ELAVL3
Homo sapiens cDNA clone IMAGE:5296578. [BC033992]	-4.19505	-4.2402	A_32_P704328
Homo sapiens WAP four-disulfide core domain 2 (WFDC2), mRNA [NM_006103]	-4.18214	-4.25079	A_24_P14464	WFDC2
Homo sapiens adrenomedullin (ADM), mRNA [NM_001124]	-5.87541	-3.00848	A_23_P127948	ADM
X-linked retinopathy protein {3' region, clone XEH.8c} [human, mRNA Partial, 390 nt]. [S58722]	-4.43254	-3.96438	A_24_P560346
Homo sapiens histamine N-methyltransferase (HNMT), transcript variant 2, mRNA [NM_001024074]	-3.56409	-4.79821	A_24_P915806	HNMT
Homo sapiens ATPase, H+/K+ transporting, nongastric, alpha polypeptide (ATP12A), transcript variant 2, mRNA [NM_001676]	-4.07359	-4.18265	A_23_P87982	ATP12A
Homo sapiens natriuretic peptide A (NPPA), mRNA [NM_006172]	-4.83992	-3.51407	A_23_P74059	NPPA
	-4.1349	-4.09631	A_24_P922208
Homo sapiens nitric oxide synthase 2, inducible (NOS2), mRNA [NM_000625]	-3.96615	-4.23372	A_23_P502464	NOS2
carbonic anhydrase XII [Source:HGNC Symbol;Acc:1371] [ENST00000178638]	-4.07208	-4.11994	A_23_P163338	CA12
	-4.05401	-4.12385	A_24_P770335
	-4.08281	-4.08494	A_32_P68424
Homo sapiens chromosome 10 open reading frame 35 (C10orf35), mRNA [NM_145306]	-4.08664	-4.0792	A_23_P369328	C10orf35
Homo sapiens cDNA FLJ32062 fis, clone OCBBF1000042. [AK056624]	-4.47934	-3.63685	A_32_P441492
DB360728 MAMMA1 Homo sapiens cDNA clone MAMMA1000535 3', mRNA sequence [DB360728]	-3.06793	-5.30558	A_24_P941478
Homo sapiens collagen, type V, alpha 2 (COL5A2), mRNA [NM_000393]	-4.4205	-3.6613	A_32_P218734	COL5A2
Homo sapiens full length insert cDNA clone ZD53D02. [AF086321]	-5.13446	-3.13966	A_24_P630473
Homo sapiens exostosin 1 (EXT1), mRNA [NM_000127]	-4.16309	-3.8719	A_23_P43273	EXT1
PREDICTED: Homo sapiens transmembrane protein 75 (TMEM75), miscRNA [XR_108887]	-3.87556	-4.06899	A_24_P341344	TMEM75
	-3.93765	-3.9949	A_24_P725541
Homo sapiens cDNA FLJ35343 fis, clone PROST2015932. [AK092662]	-4.16005	-3.77499	A_32_P55916	LOC100132005
Homo sapiens chromosome 7 open reading frame 58 (C7orf58), transcript variant 1, mRNA [NM_024913]	-3.92112	-3.96951	A_24_P943781	C7orf58
	-3.91052	-3.96753	A_32_P72682
Homo sapiens cysteinyl leukotriene receptor 2 (CYSLTR2), mRNA [NM_020377]	-3.8505	-4.02057	A_23_P319466	CYSLTR2
Homo sapiens Janus kinase and microtubule interacting protein 3 (JAKMIP3), mRNA [NM_001105521]	-5.11239	-3.0268	A_24_P332081	JAKMIP3
BX427588 Homo sapiens FETAL LIVER Homo sapiens cDNA clone CS0DM011YM01 3-PRIME, mRNA sequence [BX427588]	-3.91823	-3.94339	A_32_P99492
	-3.45138	-4.44664	A_24_P941847
SH3 and multiple ankyrin repeat domains 2 [Source:HGNC Symbol;Acc:14295] [ENST00000357171]	-3.83737	-3.94586	A_23_P424727
	-4.94779	-3.05771	A_32_P35246
Homo sapiens chemokine (C-C motif) receptor 2 (CCR2), transcript variant A, mRNA [NM_001123041]	-3.83781	-3.89055	A_24_P11825	CCR2
	-3.21507	-4.62729	A_32_P218079
Homo sapiens cDNA FLJ14033 fis, clone HEMBA1004479, weakly similar to HYPOXIA-INDUCIBLE FACTOR 1 ALPHA. [AK024095]	-4.29705	-3.43406	A_24_P188037	HIF3A
	-4.13909	-3.55863	A_32_P157580
Hepatocellular carcinoma-associated antigen HCA25a [Source:UniProtKB/TrEMBL;Acc:Q8NHH4] [ENST00000444227]	-3.14833	-4.66942	A_32_P516215
Homo sapiens peroxisome proliferator-activated receptor gamma (PPARG), transcript variant 3, mRNA [NM_138711]	-3.78978	-3.87259	A_23_P252062	PPARG
	-3.78138	-3.85592	A_23_P71635
GB	-3.18631	-4.55858	A_23_P123838
Homo sapiens potassium large conductance calcium-activated channel, subfamily M, alpha member 1 (KCNMA1), transcript variant 2, mRNA [NM_002247]	-3.77245	-3.84608	A_23_P60727	KCNMA1
Homo sapiens phospholipid scramblase 2 (PLSCR2), transcript variant 1, mRNA [NM_001199978]	-3.89871	-3.71614	A_23_P80508	PLSCR2
Homo sapiens serpin peptidase inhibitor, clade B (ovalbumin), member 11 (gene/pseudogene) (SERPINB11), mRNA [NM_080475]	-4.24635	-3.37204	A_23_P130411	SERPINB11
Homo sapiens gremlin 1 (GREM1), transcript variant 1, mRNA [NM_013372]	-3.73779	-3.79349	A_23_P432947	GREM1
Homo sapiens integrator complex subunit 4-like 1 (INTS4L1), non-coding RNA [NR_027393]	-3.95449	-3.58271	A_32_P345444	INTS4L1
Homo sapiens embryonal Fyn-associated substrate (EFS), transcript variant 1, mRNA [NM_005864]	-3.55124	-3.96901	A_23_P48561	EFS
Homo sapiens zinc finger protein 45 (ZNF45), mRNA [NM_003425]	-4.2465	-3.29141	A_24_P68415	ZNF45
Homo sapiens interleukin 4 (IL4), transcript variant 1, mRNA [NM_000589]	-3.31189	-4.21846	A_23_P213706	IL4
Homo sapiens transcobalamin I (vitamin B12 binding protein, R binder family) (TCN1), mRNA [NM_001062]	-3.10275	-4.47609	A_23_P64372	TCN1
Homo sapiens APOBEC1 complementation factor (A1CF), transcript variant 5, mRNA [NM_001198819]	-3.65741	-3.76103	A_24_P570378	A1CF
Homo sapiens Ras association (RalGDS/AF-6) and pleckstrin homology domains 1 (RAPH1), transcript variant 1, mRNA [NM_213589]	-3.01853	-4.55442	A_24_P929570	RAPH1
Homo sapiens zinc finger, DHHC-type containing 14 (ZDHHC14), transcript variant 2, mRNA [NM_153746]	-3.73203	-3.68077	A_24_P269129	ZDHHC14
Homo sapiens EPH receptor B3 (EPHB3), mRNA [NM_004443]	-4.33589	-3.16694	A_23_P95060	EPHB3
Homo sapiens solute carrier family 9 (sodium/hydrogen exchanger), member 2 (SLC9A2), mRNA [NM_003048]	-3.71883	-3.67924	A_23_P5536	SLC9A2
Homo sapiens glutathione peroxidase 3 (plasma) (GPX3), mRNA [NM_002084]	-3.47494	-3.91606	A_23_P133474	GPX3
Homo sapiens dystrophin (DMD), transcript variant Dp40, mRNA [NM_004019]	-3.64467	-3.72722	A_23_P321860	DMD
Homo sapiens cDNA FLJ35099 fis, clone PLACE6006287. [AK092418]	-3.51178	-3.86513	A_24_P256018
Homo sapiens pancreatic potassium channel TALK-1d mRNA, complete cds; alternatively spliced. [AY253147]	-3.79573	-3.56448	A_23_P253503	KCNK16
Homo sapiens neurofilament, heavy polypeptide (NEFH), mRNA [NM_021076]	-3.6503	-3.6921	A_23_P300600	NEFH
Homo sapiens serpin peptidase inhibitor, clade D (heparin cofactor), member 1 (SERPIND1), mRNA [NM_000185]	-4.09026	-3.29032	A_23_P6335	SERPIND1
Homo sapiens family with sequence similarity 70, member A (FAM70A), transcript variant 1, mRNA [NM_017938]	-3.10311	-4.3364	A_23_P125680	FAM70A
Homo sapiens vav 2 guanine nucleotide exchange factor (VAV2), transcript variant 2, mRNA [NM_003371]	-3.62179	-3.71376	A_23_P146468	VAV2
Homo sapiens hexosaminidase A (alpha polypeptide), mRNA (cDNA clone IMAGE:4823589). [BC034424]	-3.97106	-3.36033	A_24_P222441	HEXA
	-3.79644	-3.50056	A_32_P185943
Homo sapiens hypothetical protein CX157 mRNA, complete cds. [AY037144]	-3.33396	-3.91261	A_24_P915737
Homo sapiens coiled-coil domain containing 46 (CCDC46), transcript variant 1, mRNA [NM_145036]	-2.79298	-4.63949	A_23_P83976	CCDC46
Homo sapiens protein tyrosine phosphatase, receptor type, C (PTPRC), transcript variant 4, mRNA [NM_080923]	-3.54409	-3.65594	A_23_P12392	PTPRC
Homo sapiens bone morphogenetic protein receptor, type IB (BMPR1B), mRNA [NM_001203]	-3.55536	-3.61505	A_32_P217901	BMPR1B
	-3.58661	-3.54897	A_32_P146884
Homo sapiens c-ros oncogene 1 , receptor tyrosine kinase (ROS1), mRNA [NM_002944]	-3.07262	-4.13907	A_23_P70278	ROS1
Homo sapiens cholinergic receptor, muscarinic 1 (CHRM1), mRNA [NM_000738]	-3.49026	-3.60675	A_24_P415615	CHRM1
Homo sapiens estrogen receptor 2 (ER beta) (ESR2), transcript variant a, mRNA [NM_001437]	-3.74618	-3.35814	A_23_P54100	ESR2
Homo sapiens Rho family GTPase 3 (RND3), mRNA [NM_005168]	-3.51715	-3.57362	A_23_P142849	RND3
Homo sapiens transmembrane protein 185A (TMEM185A), transcript variant 1, mRNA [NM_032508]	-2.91559	-4.29202	A_32_P4814	TMEM185A
	-3.52668	-3.54725	A_24_P925901
Homo sapiens regulator of G-protein signaling 1 (RGS1), mRNA [NM_002922]	-2.99365	-4.17141	A_23_P97141	RGS1
Homo sapiens dysferlin, limb girdle muscular dystrophy 2B (autosomal recessive) (DYSF), transcript variant 8, mRNA [NM_003494]	-3.53781	-3.51848	A_23_P39931	DYSF
Homo sapiens coiled-coil domain containing 67 (CCDC67), mRNA [NM_181645]	-3.05271	-4.07671	A_24_P305993	CCDC67
Homo sapiens serum amyloid A2 (SAA2), transcript variant 1, mRNA [NM_030754]	-3.49402	-3.53897	A_23_P306203	SAA2
Homo sapiens androgen receptor (AR), transcript variant 1, mRNA [NM_000044]	-3.50997	-3.51573	A_23_P113111	AR
Homo sapiens zinc finger protein 280A (ZNF280A), mRNA [NM_080740]	-3.47611	-3.54947	A_23_P154972	ZNF280A
Homo sapiens histone deacetylase 9 (HDAC9), transcript variant 4, mRNA [NM_178423]	-4.48885	-2.74859	A_32_P841049	HDAC9
Homo sapiens calmodulin binding transcription activator 1 (CAMTA1), transcript variant 1, mRNA [NM_015215]	-3.18051	-3.8583	A_24_P220921	CAMTA1
Homo sapiens solute carrier family 12 (sodium/chloride transporters), member 3 (SLC12A3), transcript variant 1, mRNA [NM_000339]	-2.94072	-4.16561	A_32_P108066	SLC12A3
	-3.52051	-3.47305	A_32_P97149
ik18f07.y1 HR85 islet Homo sapiens cDNA clone IMAGE: 5781277 5', mRNA sequence [BQ272125]	-3.02734	-4.01319	A_32_P215462
G protein-coupled receptor kinase 7 [Source:HGNC Symbol;Acc:17031] [ENST00000264952]	-2.98705	-4.04423	A_23_P425176	GRK7
Homo sapiens dystrophin (DMD), transcript variant Dp427p2, mRNA [NM_004010]	-3.45399	-3.46667	A_24_P185854	DMD
	-3.12763	-3.82823	A_24_P400645
	-3.45764	-3.42015	A_32_P156476
Homo sapiens adaptor-related protein complex 3, beta 2 subunit (AP3B2), mRNA [NM_004644]	-3.42168	-3.45004	A_23_P77304	AP3B2
	-2.84892	-4.14175	A_32_P146597
ubiquitin-conjugating enzyme E2C binding protein [Source:HGNC Symbol;Acc:21381] [ENST00000369746]	-3.18453	-3.65035	A_23_P365327
	-3.81732	-3.04393	A_24_P929514
Homo sapiens TEA domain family member 1 (SV40 transcriptional enhancer factor) (TEAD1), mRNA [NM_021961]	-3.79619	-3.0521	A_23_P429340	TEAD1
Homo sapiens cDNA clone IMAGE:4819084. [BC042589]	-3.18079	-3.64242	A_32_P94685
Homo sapiens zinc finger protein 57 homolog (mouse) (ZFP57), mRNA [NM_001109809]	-3.43928	-3.35533	A_32_P80245	ZFP57
Homo sapiens microfibrillar-associated protein 3-like (MFAP3L), transcript variant 1, mRNA [NM_021647]	-3.34557	-3.44371	A_24_P76675	MFAP3L
Homo sapiens chromosome 4 open reading frame 38 (C4orf38), non-coding RNA [NR_024008]	-2.93066	-3.93109	A_24_P354496	C4orf38
Homo sapiens solute carrier family 25 (mitochondrial carrier; ornithine transporter) member 2 (SLC25A2), nuclear gene encoding mitochondrial protein, mRNA [NM_031947]	-2.67952	-4.29717	A_23_P92650	SLC25A2
Homo sapiens glutamate receptor, metabotropic 3 (GRM3), mRNA [NM_000840]	-3.40336	-3.33932	A_23_P20068	GRM3
Homo sapiens calreticulin 3 (CALR3), mRNA [NM_145046]	-3.09915	-3.63897	A_23_P27538	CALR3
Homo sapiens chromosome 6 open reading frame 118 (C6orf118), mRNA [NM_144980]	-3.31119	-3.39328	A_32_P85106	C6orf118
	-3.46303	-3.23909	A_32_P196669
Homo sapiens tubulin, beta 3 (TUBB3), transcript variant 1, mRNA [NM_006086]	-3.96711	-2.81354	A_23_P77493	TUBB3
PREDICTED: Homo sapiens hypothetical protein LOC100506601 (LOC100506601), mRNA [XM_003118559]	-3.34626	-3.33432	A_24_P932083	LOC100506601
Homo sapiens SRSF protein kinase 3 (SRPK3), transcript variant 1, mRNA [NM_014370]	-2.5948	-4.29205	A_23_P114381	SRPK3
Homo sapiens family with sequence similarity 105, member A (FAM105A), mRNA [NM_019018]	-3.30103	-3.3707	A_32_P162066	FAM105A
Homo sapiens Gardner-Rasheed feline sarcoma viral (v-fgr) oncogene homolog (FGR), transcript variant 2, mRNA [NM_001042747]	-3.27069	-3.35901	A_24_P316634	FGR
Homo sapiens chromosome 1 open reading frame 172 (C1orf172), mRNA [NM_152365]	-3.07129	-3.52153	A_23_P393051	C1orf172
	-3.25194	-3.32059	A_32_P217581
Homo sapiens EF-hand domain family, member D1 (EFHD1), transcript variant 1, mRNA [NM_025202]	-3.61414	-2.98701	A_23_P154338	EFHD1
ye61h01.r1 Soares fetal liver spleen 1NFLS Homo sapiens cDNA clone IMAGE:122257 5', mRNA sequence [T98731]	-2.52415	-4.24199	A_24_P766812
	-3.28901	-3.25147	A_32_P146475
	-3.19797	-3.30213	A_24_P927311
PREDICTED: Homo sapiens mucin-19-like (LOC100506072), mRNA [XM_003119533]	-2.85898	-3.65973	A_24_P110154	LOC100506072
Homo sapiens zinc finger protein 804A (ZNF804A), mRNA [NM_194250]	-3.83627	-2.7238	A_32_P316136	ZNF804A
Homo sapiens ATP-binding cassette, sub-family B (MDR/TAP), member 1 (ABCB1), mRNA [NM_000927]	-2.82964	-3.69195	A_23_P82523	ABCB1
Homo sapiens leucine rich repeat neuronal 4 (LRRN4), mRNA [NM_152611]	-3.18266	-3.2753	A_23_P351913	LRRN4
PREDICTED: Homo sapiens hypothetical LOC100507584 (LOC100507584), partial miscRNA [XR_108631]	-2.91365	-3.56887	A_32_P38153	LOC100507584
Homo sapiens prickle homolog 1 (Drosophila) (PRICKLE1), transcript variant 1, mRNA [NM_153026]	-3.10217	-3.33603	A_23_P408285	PRICKLE1
Homo sapiens MAS-related GPR, member E (MRGPRE), mRNA [NM_001039165]	-3.73446	-2.76956	A_24_P315638	MRGPRE
Homo sapiens xylulokinase homolog (H. influenzae) (XYLB), mRNA [NM_005108]	-3.19088	-3.19139	A_23_P212423	XYLB
RST7162 Athersys RAGE Library Homo sapiens cDNA, mRNA sequence [BG188151]	-3.20113	-3.17498	A_24_P532864
	-2.61407	-3.883	A_24_P922669
Homo sapiens zinc finger protein 586, mRNA (cDNA clone IMAGE:5225593), complete cds. [BC027922]	-3.02702	-3.34283	A_24_P25470	ZNF586
Homo sapiens gastrulation brain homeobox 2 (GBX2), mRNA [NM_001485]	-3.76448	-2.65504	A_23_P131183	GBX2
	-2.8481	-3.48661	A_24_P767972
PREDICTED: Homo sapiens hypothetical LOC100506236 (LOC100506236), partial miscRNA [XR_108752]	-3.1024	-3.16839	A_32_P184532	LOC100506236
Homo sapiens plasminogen (PLG), transcript variant 1, mRNA [NM_000301]	-3.176	-3.08701	A_23_P30693	PLG
Homo sapiens solute carrier family 16, member 3 (monocarboxylic acid transporter 4) (SLC16A3), transcript variant 1, mRNA [NM_001042422]	-3.47744	-2.79869	A_23_P158725	SLC16A3
	-2.62324	-3.66724	A_24_P752862
Homo sapiens solute carrier family 7, (cationic amino acid transporter, y+ system) member 11 (SLC7A11), mRNA [NM_014331]	-2.06317	-4.56876	A_32_P42684	SLC7A11
Homo sapiens mRNA; cDNA DKFZp686B14224 (from clone DKFZp686B14224). [BX640843]	-3.08095	-3.04327	A_24_P68908
Homo sapiens tumor protein p63 regulated 1 (TPRG1), mRNA [NM_198485]	-2.10041	-4.46272	A_24_P586712	TPRG1
Homo sapiens distal-less homeobox 2 (DLX2), mRNA [NM_004405]	-3.00843	-3.09647	A_24_P45980	DLX2
Homo sapiens cDNA FLJ40824 fis, clone TRACH2011113. [AK098143]	-3.01896	-3.07436	A_23_P424637	LOC283861
Homo sapiens OCIA domain containing 2 (OCIAD2), transcript variant 1, mRNA [NM_001014446]	-5.68649	-1.6262	A_23_P121702	OCIAD2
Homo sapiens neuropeptide Y receptor Y6 (pseudogene) (NPY6R), non-coding RNA [NR_002713]	-2.9925	-3.08768	A_24_P411573	NPY6R
Homo sapiens ADAM metallopeptidase with thrombospondin type 1 motif, 3 (ADAMTS3), mRNA [NM_014243]	-2.99264	-3.08011	A_23_P144521	ADAMTS3
Homo sapiens heme oxygenase (decycling) 1 (HMOX1), mRNA [NM_002133]	-3.04112	-3.02122	A_23_P120883	HMOX1
PREDICTED: Homo sapiens hypothetical FLJ20712 (FLJ20712), miscRNA [XR_108766]	-2.00392	-4.57976	A_23_P42684	FLJ20712
RAB3C, member RAS oncogene family [Source:HGNC Symbol;Acc:30269] [ENST00000282878]	-3.01627	-3.04263	A_32_P77831	RAB3C
Homo sapiens heme oxygenase (decycling) 1 (HMOX1), mRNA [NM_002133]	-3.09103	-2.96397	A_23_P120883	HMOX1
Homo sapiens fibroblast growth factor 5 (FGF5), transcript variant 1, mRNA [NM_004464]	-2.49609	-3.60058	A_24_P401855	FGF5
Homo sapiens heme oxygenase (decycling) 1 (HMOX1), mRNA [NM_002133]	-2.96021	-3.03013	A_23_P120883	HMOX1
Homo sapiens acyl-CoA dehydrogenase family, member 10 (ACAD10), transcript variant 2, mRNA [NM_025247]	-2.99957	-2.98942	A_24_P8284	ACAD10
Homo sapiens chromosome 21 open reading frame 121 (C21orf121), non-coding RNA [NR_027273]	-2.96979	-3.00592	A_32_P15958	C21orf121
Homo sapiens protocadherin beta 2 (PCDHB2), mRNA [NM_018936]	-2.49274	-3.56565	A_24_P251962	PCDHB2
Homo sapiens heme oxygenase (decycling) 1 (HMOX1), mRNA [NM_002133]	-2.97221	-2.96723	A_23_P120883	HMOX1
Homo sapiens heme oxygenase (decycling) 1 (HMOX1), mRNA [NM_002133]	-3.01934	-2.92042	A_23_P120883	HMOX1
Homo sapiens chromosome 6 open reading frame 154 (C6orf154), mRNA [NM_001012974]	-3.56198	-2.46782	A_24_P737939	C6orf154
Homo sapiens chloride intracellular channel 5 (CLIC5), nuclear gene encoding mitochondrial protein, transcript variant 2, mRNA [NM_016929]	-2.92147	-2.97903	A_23_P416774	CLIC5
Homo sapiens proprotein convertase subtilisin/kexin type 9 (PCSK9), mRNA [NM_174936]	-2.9161	-2.97337	A_32_P142440	PCSK9
Homo sapiens cyclin-dependent kinase inhibitor 2A (melanoma, p16, inhibits CDK4) (CDKN2A), transcript variant 3, mRNA [NM_058197]	-3.54033	-2.4332	A_23_P43484	CDKN2A
	-2.57785	-3.33147	A_24_P696009
Homo sapiens espin (ESPN), mRNA [NM_031475]	-2.71058	-3.16331	A_32_P901770	ESPN
Homo sapiens epithelial membrane protein 1, mRNA (cDNA clone IMAGE:4691099), partial cds. [BC017854]	-3.65799	-2.34096	A_24_P921446	EMP1
Homo sapiens RAB39B, member RAS oncogene family (RAB39B), mRNA [NM_171998]	-2.90441	-2.94777	A_23_P159877	RAB39B
Homo sapiens clone Affy08248C01, mRNA sequence. [DQ655984]	-3.11569	-2.73254	A_32_P47166
Homo sapiens shisa homolog 2 (Xenopus laevis) (SHISA2), mRNA [NM_001007538]	-2.89406	-2.9374	A_32_P427150	SHISA2
Homo sapiens CLL-associated antigen KW-1 splice variant 2 mRNA, partial cds; alternatively spliced. [AF432209]	-2.67785	-3.17153	A_24_P324749	ANKRD36B
Homo sapiens heme oxygenase (decycling) 1 (HMOX1), mRNA [NM_002133]	-2.96997	-2.84919	A_23_P120883	HMOX1
Homo sapiens chromosome X open reading frame 61 (CXorf61), mRNA [NM_001017978]	-2.11726	-3.99286	A_23_P432352	CXorf61
Homo sapiens late cornified envelope-like proline-rich 1 (LELP1), mRNA [NM_001010857]	-2.77916	-3.03345	A_23_P51311	LELP1
Homo sapiens matrix metallopeptidase 1 (interstitial collagenase) (MMP1), transcript variant 1, mRNA [NM_002421]	-2.87794	-2.92434	A_23_P1691	MMP1
Homo sapiens heme oxygenase (decycling) 1 (HMOX1), mRNA [NM_002133]	-2.8191	-2.95104	A_23_P120883	HMOX1
Homo sapiens myomesin family, member 3 (MYOM3), mRNA [NM_152372]	-2.87446	-2.8935	A_23_P51213	MYOM3
	-2.87286	-2.8919	A_24_P84924
Homo sapiens heme oxygenase (decycling) 1 (HMOX1), mRNA [NM_002133]	-3.00539	-2.7476	A_23_P120883	HMOX1
Homo sapiens heme oxygenase (decycling) 1 (HMOX1), mRNA [NM_002133]	-2.9821	-2.73735	A_23_P120883	HMOX1
Homo sapiens ankyrin repeat domain 31 (ANKRD31), mRNA [NM_001164443]	-2.67409	-3.05078	A_24_P357647	ANKRD31
Homo sapiens CD1c molecule (CD1C), mRNA [NM_001765]	-2.82155	-2.88685	A_23_P51767	CD1C
Homo sapiens bestrophin 3 (BEST3), transcript variant 1, mRNA [NM_032735]	-2.80847	-2.88995	A_23_P323801	BEST3
Homo sapiens pannexin 2 (PANX2), transcript variant 2, mRNA [NM_001160300]	-3.29308	-2.45231	A_23_P155162	PANX2
Homo sapiens chromosome 2 open reading frame 40 (C2orf40), mRNA [NM_032411]	-2.46453	-3.26704	A_23_P56433	C2orf40
Homo sapiens myosin, heavy chain 6, cardiac muscle, alpha (MYH6), mRNA [NM_002471]	-2.83105	-2.83273	A_23_P37167	MYH6
	-2.79447	-2.84211	A_24_P32215
Homo sapiens lectin, galactoside-binding, soluble, 4 (LGALS4), mRNA [NM_006149]	-2.54299	-3.11749	A_23_P254917	LGALS4
Homo sapiens forkhead box A2 (FOXA2), transcript variant 1, mRNA [NM_021784]	-2.83187	-2.79525	A_24_P365523	FOXA2
	-2.56975	-3.07827	A_24_P152566
Homo sapiens SUMO1/sentrin specific peptidase 6 (SENP6), transcript variant 1, mRNA [NM_015571]	-2.2444	-3.52197	A_23_P214156	SENP6
Homo sapiens solute carrier family 7, (cationic amino acid transporter, y+ system) member 11 (SLC7A11), mRNA [NM_014331]	-2.80418	-2.81868	A_24_P200420	SLC7A11
Homo sapiens KIAA1107 (KIAA1107), mRNA [NM_015237]	-3.00426	-2.62385	A_23_P332584	KIAA1107
Homo sapiens leucine zipper, down-regulated in cancer 1-like (LDOC1L), mRNA [NM_032287]	-2.78128	-2.77377	A_23_P132365	LDOC1L
Homo sapiens trefoil factor 3 (intestinal) (TFF3), mRNA [NM_003226]	-2.97456	-2.58598	A_24_P289208	TFF3
	-2.53002	-3.0282	A_32_P201976
Homo sapiens solute carrier family 5 (sodium/glucose cotransporter), member 9 (SLC5A9), transcript variant 2, mRNA [NM_001011547]	-2.47044	-3.09763	A_24_P242581	SLC5A9
Homo sapiens SLAM family member 7 (SLAMF7), mRNA [NM_021181]	-2.37264	-3.19572	A_24_P353638	SLAMF7
Homo sapiens mucin 6, oligomeric mucus/gel-forming (MUC6), mRNA [NM_005961]	-2.81768	-2.68586	A_24_P752518	MUC6
PREDICTED: Homo sapiens hypothetical LOC100128979 (LOC100128979), miscRNA [XR_109205]	-2.73261	-2.76268	A_24_P179244	LOC100128979
Homo sapiens CD36 molecule (thrombospondin receptor) (CD36), transcript variant 2, mRNA [NM_001001547]	-2.74439	-2.73487	A_23_P111583	CD36
	-3.41097	-2.18715	A_32_P191746
	-2.16092	-3.44806	A_24_P777388
Homo sapiens ectonucleotide pyrophosphatase/phosphodiesterase 4 (putative) (ENPP4), mRNA [NM_014936]	-2.67881	-2.77377	A_23_P70318	ENPP4
	-2.74423	-2.6864	A_32_P151807
Homo sapiens paralemmin 2 (PALM2), transcript variant 1, mRNA [NM_053016]	-2.7004	-2.69349	A_23_P216579	PALM2
Homo sapiens integrin, alpha 9 (ITGA9), mRNA [NM_002207]	-2.64949	-2.72409	A_24_P51166	ITGA9
Homo sapiens cDNA FLJ41132 fis, clone BRACE2025018. [AK123127]	-2.83467	-2.54507	A_24_P610618
Homo sapiens hypothetical LOC439931 (FLJ39582), transcript variant 1, non-coding RNA [NR_027051]	-2.47801	-2.87171	A_32_P420520	FLJ39582
BX117479 NCI_CGAP_Lu19 Homo sapiens cDNA clone IMAGp998I075985, mRNA sequence [BX117479]	-2.63425	-2.70032	A_32_P48279
Homo sapiens zinc finger, DHHC-type containing 15 (ZDHHC15), transcript variant 1, mRNA [NM_144969]	-1.42985	-4.97161	A_23_P319633	ZDHHC15
	-2.51815	-2.82281	A_32_P116997
Homo sapiens caveolin 1, caveolae protein, 22kDa (CAV1), transcript variant 1, mRNA [NM_001753]	-2.48052	-2.85338	A_23_P134454	CAV1
Homo sapiens mRNA; cDNA DKFZp779P0730 (from clone DKFZp779P0730). [BX649059]	-2.42894	-2.91218	A_32_P37143	GAS2L3
Homo sapiens Gardner-Rasheed feline sarcoma viral (v-fgr) oncogene homolog (FGR), transcript variant 2, mRNA [NM_001042747]	-2.90688	-2.41005	A_23_P103932	FGR
	-2.74116	-2.55251	A_24_P911837
Homo sapiens heat shock 70kDa protein 1A (HSPA1A), mRNA [NM_005345]	-2.66975	-2.61808	A_23_P111132	HSPA1A
Homo sapiens solute carrier family 7, (cationic amino acid transporter, y+ system) member 11 (SLC7A11), mRNA [NM_014331]	-2.06266	-3.33323	A_32_P165477	SLC7A11
Homo sapiens mRNA; cDNA DKFZp686B14224 (from clone DKFZp686B14224). [BX640843]	-2.06169	-3.3187	A_23_P136724
Homo sapiens ecto-NOX disulfide-thiol exchanger 1 (ENOX1), transcript variant 1, mRNA [NM_017993]	-2.80305	-2.43852	A_23_P128574	ENOX1
Homo sapiens ST3 beta-galactoside alpha-2,3-sialyltransferase 6 (ST3GAL6), mRNA [NM_006100]	-2.55037	-2.67069	A_23_P250800	ST3GAL6
Homo sapiens Rho guanine nucleotide exchange factor (GEF) 5 (ARHGEF5), mRNA [NM_005435]	-2.57694	-2.63	A_23_P93988	ARHGEF5
Homo sapiens myoglobin (MB), transcript variant 2, mRNA [NM_203377]	-2.61631	-2.56657	A_23_P6433	MB
Homo sapiens CD34 molecule (CD34), transcript variant 2, mRNA [NM_001773]	-2.30521	-2.85778	A_32_P220798	CD34
H.sapiens mRNA for prepro-alpha1(I) collagen. [Z74615]	-2.44005	-2.69744	A_23_P207520	COL1A1
Homo sapiens corticotropin releasing hormone (CRH), mRNA [NM_000756]	-2.51278	-2.60723	A_23_P31755	CRH
Homo sapiens interleukin 18 receptor accessory protein (IL18RAP), mRNA [NM_003853]	-2.12444	-3.08348	A_23_P28334	IL18RAP
	-2.50841	-2.60554	A_32_P224358
Homo sapiens apoptosis related protein APR-4 mRNA, partial cds. [AF144054]	-2.57997	-2.53253	A_24_P221914
Homo sapiens radial spoke head 4 homolog A (Chlamydomonas) (RSPH4A), transcript variant 1, mRNA [NM_001010892]	-2.5128	-2.58872	A_32_P137920	RSPH4A
Homo sapiens mRNA for KIAA1201 protein, partial cds. [AB033027]	-2.48933	-2.58978	A_24_P342055	GRAMD1B
Homo sapiens chromosome 14 open reading frame 105 (C14orf105), mRNA [NM_018168]	-2.38126	-2.70408	A_23_P3065	C14orf105
Homo sapiens dual oxidase 2 (DUOX2), mRNA [NM_014080]	-2.75188	-2.32681	A_24_P35905	DUOX2
Homo sapiens hyaluronoglucosaminidase 1 (HYAL1), transcript variant 2, mRNA [NM_153282]	-2.33942	-2.73523	A_24_P208774	HYAL1
Homo sapiens sterol-C5-desaturase (ERG3 delta-5-desaturase homolog, S. cerevisiae)-like (SC5DL), transcript variant 2, mRNA [NM_001024956]	-2.35564	-2.70898	A_32_P41026	SC5DL
Homo sapiens SH3 domain and tetratricopeptide repeats 2 (SH3TC2), mRNA [NM_024577]	-2.45943	-2.59051	A_23_P7473	SH3TC2
Homo sapiens endomucin (EMCN), transcript variant 1, mRNA [NM_016242]	-2.5103	-2.53791	A_23_P382065	EMCN
Homo sapiens cDNA FLJ39248 fis, clone OCBBF2008586. [AK096567]	-2.4805	-2.56808	A_24_P538618
Homo sapiens chromosome 7 open reading frame 41 (C7orf41), mRNA [NM_152793]	-2.50183	-2.54597	A_24_P16702	C7orf41
	-2.5074	-2.49833	A_24_P637226
Homo sapiens junctional sarcoplasmic reticulum protein 1 (JSRP1), mRNA [NM_144616]	-2.45626	-2.54439	A_23_P397320	JSRP1
Homo sapiens cDNA: FLJ22496 fis, clone HRC11236. [AK026149]	-2.54485	-2.42842	A_24_P915908	TUSC3
Homo sapiens GATA binding protein 5 (GATA5), mRNA [NM_080473]	-2.48612	-2.48022	A_23_P371835	GATA5
Homo sapiens adrenergic, beta-2-, receptor, surface (ADRB2), mRNA [NM_000024]	-2.46213	-2.50178	A_23_P145024	ADRB2
Homo sapiens dystrophin related protein 2 (DRP2), transcript variant 1, mRNA [NM_001939]	-2.27905	-2.70056	A_23_P62196	DRP2
	-2.19528	-2.80058	A_24_P932479
Homo sapiens DIRAS family, GTP-binding RAS-like 2 (DIRAS2), mRNA [NM_017594]	-2.71317	-2.25821	A_24_P24905	DIRAS2
Homo sapiens ATPase, class VI, type 11A (ATP11A), transcript variant 1, mRNA [NM_015205]	-2.06027	-2.96205	A_24_P59403	ATP11A
PREDICTED: Homo sapiens hypothetical LOC730091 (LOC730091), partial miscRNA [XR_108507]	-2.45084	-2.47326	A_32_P224327	LOC730091
PREDICTED: Homo sapiens hypothetical protein LOC100508679 (LOC100508679), mRNA [XM_003119804]	-2.43737	-2.48523	A_24_P731549	LOC100508679
Homo sapiens phenylalanine hydroxylase (PAH), mRNA [NM_000277]	-2.42271	-2.49602	A_23_P2501	PAH
Homo sapiens solute carrier organic anion transporter family, member 1A2 (SLCO1A2), transcript variant 1, mRNA [NM_134431]	-2.17938	-2.76802	A_23_P13820	SLCO1A2
Homo sapiens cystatin 9-like (CST9L), mRNA [NM_080610]	-2.2021	-2.73684	A_23_P143365	CST9L
Homo sapiens cysteine-serine-rich nuclear protein 3 (CSRNP3), transcript variant 1, mRNA [NM_001172173]	-1.25186	-4.79721	A_32_P109242	CSRNP3
Homo sapiens calcium channel, voltage-dependent, T type, alpha 1H subunit (CACNA1H), transcript variant 1, mRNA [NM_021098]	-2.33749	-2.56063	A_23_P3483	CACNA1H
Homo sapiens heme oxygenase (decycling) 1 (HMOX1), mRNA [NM_002133]	-2.02587	-2.9459	A_23_P120883	HMOX1
	-3.07637	-1.93638	A_24_P944081
Homo sapiens cytochrome P450, family 26, subfamily B, polypeptide 1 (CYP26B1), mRNA [NM_019885]	-2.36582	-2.51085	A_23_P210109	CYP26B1
Homo sapiens testis-specific transcript, Y-linked 21 (non-protein coding) (TTTY21), non-coding RNA [NR_001535]	-2.32845	-2.54945	A_24_P186114	TTTY21
PREDICTED: Homo sapiens hypothetical LOC100506837 (LOC100506837), partial miscRNA [XR_109475]	-2.39162	-2.47743	A_24_P936141	LOC100506837
Homo sapiens CD44 molecule (Indian blood group) (CD44), transcript variant 1, mRNA [NM_000610]	-2.39819	-2.45275	A_23_P24870	CD44
Homo sapiens, clone IMAGE:5526534, mRNA, partial cds. [BC030567]	-2.391	-2.45508	A_32_P395992
	-2.37889	-2.45837	A_32_P133464
UI-H-EU0-azv-i-22-0-UI.s1 NCI_CGAP_Car1 Homo sapiens cDNA clone IMAGE: 5854173 3', mRNA sequence [BQ181813]	-2.35216	-2.48225	A_24_P526638
	-2.2624	-2.57384	A_24_P570392
Homo sapiens chromosome 3 open reading frame 57 (C3orf57), mRNA [NM_001040100]	-2.37215	-2.43797	A_32_P199551	C3orf57
Homo sapiens carboxypeptidase A4 (CPA4), transcript variant 1, mRNA [NM_016352]	-2.55619	-2.26218	A_24_P218151	CPA4
DNA rearranged by a t(2;8) translocation leading to Burkitt's lymphoma in the cell line JI (clone JIp) Fragment [Source:UniProtKB/TrEMBL;Acc:Q6LBV5] [ENST00000390265]	-2.44718	-2.36205	A_23_P350782
Homo sapiens dermokine (DMKN), transcript variant 1, mRNA [NM_001035516]	-1.75211	-3.29712	A_23_P320261	DMKN
Homo sapiens cDNA FLJ25506 fis, clone CBR05185. [AK098372]	-3.04699	-1.89413	A_24_P401916
Homo sapiens coagulation factor II (thrombin) (F2), mRNA [NM_000506]	-2.30519	-2.5006	A_23_P94879	F2
Homo sapiens MORC family CW-type zinc finger 4 (MORC4), transcript variant 1, mRNA [NM_024657]	-2.56476	-2.24566	A_23_P171117	MORC4
Homo sapiens myeloid/lymphoid or mixed-lineage leukemia 3 (MLL3), mRNA [NM_170606]	-2.6373	-2.18305	A_23_P502241	MLL3
Homo sapiens granzyme A (granzyme 1, cytotoxic T-lymphocyte-associated serine esterase 3) (GZMA), mRNA [NM_006144]	-1.91193	-2.95208	A_23_P133445	GZMA
Homo sapiens wingless-type MMTV integration site family, member 10B (WNT10B), mRNA [NM_003394]	-2.14271	-2.63036	A_23_P162322	WNT10B
Homo sapiens cDNA clone IMAGE:5264013. [BC033058]	-2.09172	-2.69005	A_32_P316545
Homo sapiens caspase recruitment domain family, member 11 (CARD11), mRNA [NM_032415]	-2.06502	-2.71431	A_23_P82324	CARD11
Homo sapiens caveolin 2 (CAV2), transcript variant 1, mRNA [NM_001233]	-2.93711	-1.90223	A_23_P123071	CAV2
	-3.12798	-1.78236	A_32_P180185
Homo sapiens tripartite motif-containing 62 (TRIM62), mRNA [NM_018207]	-2.46182	-2.24054	A_24_P139861	TRIM62
Homo sapiens corin, serine peptidase (CORIN), mRNA [NM_006587]	-1.82543	-2.97933	A_23_P81131	CORIN
Homo sapiens unc-5 homolog C (C. elegans) (UNC5C), mRNA [NM_003728]	-2.06098	-2.63843	A_24_P42624	UNC5C
Homo sapiens KN motif and ankyrin repeat domains 1 (KANK1), transcript variant 2, mRNA [NM_153186]	-3.05607	-1.77411	A_32_P64570	KANK1
	-1.81123	-2.98865	A_32_P69616
Homo sapiens POU class 2 homeobox 3 (POU2F3), mRNA [NM_014352]	-2.54085	-2.10834	A_23_P139028	POU2F3
Homo sapiens transient receptor potential cation channel, subfamily C, member 3 (TRPC3), transcript variant 2, mRNA [NM_003305]	-2.30155	-2.30273	A_23_P41455	TRPC3
Homo sapiens distal-less homeobox 3 (DLX3), mRNA [NM_005220]	-2.94975	-1.78336	A_23_P308552	DLX3
Homo sapiens proprotein convertase subtilisin/kexin type 5 (PCSK5), transcript variant 2, mRNA [NM_006200]	-1.97081	-2.64743	A_23_P257003	PCSK5
Homo sapiens interferon, alpha 10 (IFNA10), mRNA [NM_002171]	-2.62358	-1.98367	A_23_P20704	IFNA10
Homo sapiens regulator of G-protein signaling 8 (RGS8), transcript variant 1, mRNA [NM_033345]	-2.13252	-2.43622	A_23_P103424	RGS8
Homo sapiens fibroblast growth factor 2 (basic) (FGF2), mRNA [NM_002006]	-3.16964	-1.63148	A_23_P218918	FGF2
Homo sapiens KN motif and ankyrin repeat domains 1 (KANK1), transcript variant 2, mRNA [NM_153186]	-3.99348	-1.28841	A_23_P500130	KANK1
Homo sapiens zinc finger protein 664 (ZNF664), mRNA [NM_152437]	-2.11083	-2.40362	A_24_P232659	ZNF664
Homo sapiens tumor necrosis factor (TNF), mRNA [NM_000594]	-1.68452	-2.99127	A_23_P376488	TNF
	-1.66519	-3.02282	A_24_P101282
Homo sapiens neuromedin U receptor 2 (NMUR2), mRNA [NM_020167]	-2.35254	-2.10101	A_23_P122134	NMUR2
Homo sapiens metallothionein-like 5, testis-specific (tesmin) (MTL5), transcript variant 2, mRNA [NM_001039656]	-2.41898	-2.0397	A_24_P25234	MTL5
Homo sapiens lipopolysaccharide binding protein (LBP), mRNA [NM_004139]	-1.68013	-2.9348	A_23_P143178	LBP
PREDICTED: Homo sapiens hypothetical protein LOC100505897 (LOC100505897), mRNA [XM_003118634]	-2.91442	-1.6856	A_32_P213965	LOC100507205
period homolog 1 (Drosophila) [Source:HGNC Symbol;Acc:8845] [ENST00000354903]	-1.94524	-2.51155	A_24_P93916
	-2.51898	-1.92757	A_24_P238186
Homo sapiens ankyrin repeat domain 44 (ANKRD44), transcript variant B, mRNA [NM_153697]	-2.15192	-2.22479	A_23_P209347	ANKRD44
	-1.93314	-2.46294	A_32_P74942
Homo sapiens retinoblastoma-like 1 (p107) (RBL1), transcript variant 2, mRNA [NM_183404]	-2.06049	-2.31038	A_24_P276102	RBL1
	-1.96924	-2.41661	A_32_P785717
Homo sapiens adenylate cyclase 1 (brain) (ADCY1), mRNA [NM_021116]	-2.24315	-2.11493	A_23_P21002	ADCY1
Homo sapiens beta-1,4-N-acetyl-galactosaminyl transferase 1 (B4GALNT1), mRNA [NM_001478]	-2.84134	-1.66848	A_24_P359291	B4GALNT1
Homo sapiens CD5 molecule-like (CD5L), mRNA [NM_005894]	-1.57658	-2.98459	A_23_P126584	CD5L
integrin, alpha 9 [Source:HGNC Symbol;Acc:6145] [ENST00000264741]	-2.04262	-2.28368	A_24_P607904	ITGA9
	-1.77363	-2.61455	A_24_P496034
PREDICTED: Homo sapiens GALI1870 (LOC100133299), miscRNA [XR_108564]	-1.43777	-3.18351	A_24_P934583	LOC100133299
Homo sapiens cDNA FLJ40126 fis, clone TESTI2011028. [AK097445]	-1.19197	-3.80511	A_24_P249812
Homo sapiens membrane-spanning 4-domains, subfamily A, member 1 (MS4A1), transcript variant 1, mRNA [NM_152866]	-1.43593	-3.13005	A_23_P116371	MS4A1
Homo sapiens fms-related tyrosine kinase 1 (vascular endothelial growth factor/vascular permeability factor receptor) (FLT1), transcript variant 1, mRNA [NM_002019]	-1.58715	-2.82627	A_24_P42755	FLT1
	-2.00476	-2.21955	A_24_P928192
Homo sapiens zinc finger protein 431 (ZNF431), mRNA [NM_133473]	-1.4563	-3.02384	A_24_P177568	ZNF431
	-1.29494	-3.36457	A_24_P531884
Homo sapiens PRO1446 mRNA, complete cds. [AF116662]	-1.63561	-2.63853	A_24_P25679
Homo sapiens adenomatosis polyposis coli 2 (APC2), mRNA [NM_005883]	-3.8638	-1.1163	A_24_P76844	APC2
Homo sapiens regulator of G-protein signaling 11, mRNA (cDNA clone IMAGE:5303082), complete cds. [BC040504]	-1.96031	-2.19112	A_24_P325118
Homo sapiens zinc finger protein interacting with K protein 1 homolog (mouse) (ZIK1), mRNA [NM_001010879]	-1.43439	-2.97799	A_23_P344281	ZIK1
Homo sapiens toll-like receptor 6 (TLR6), mRNA [NM_006068]	-1.58954	-2.66577	A_23_P256561	TLR6
Homo sapiens signaling lymphocytic activation molecule family member 1 (SLAMF1), mRNA [NM_003037]	-1.92931	-2.19569	A_23_P62652	SLAMF1
Homo sapiens chromosome 10 open reading frame 27 (C10orf27), mRNA [NM_152710]	-2.0814	-2.03158	A_23_P12858	C10orf27
	-1.72019	-2.45412	A_32_P185741
Homo sapiens oxidative stress induced growth inhibitor 1 (OSGIN1), transcript variant 1, mRNA [NM_013370]	-1.67321	-2.51672	A_23_P77415	OSGIN1
Homo sapiens SH3 domain and tetratricopeptide repeats 1 (SH3TC1), mRNA [NM_018986]	-1.55075	-2.67512	A_23_P41390	SH3TC1
Homo sapiens fidgetin (FIGN), mRNA [NM_018086]	-1.5723	-2.62111	A_23_P165909	FIGN
Homo sapiens tetratricopeptide repeat domain 23-like (TTC23L), mRNA [NM_144725]	-2.50836	-1.62986	A_23_P390726	TTC23L
BX118161 Soares_fetal_heart_NbHH19W Homo sapiens cDNA clone IMAGp998H16873, mRNA sequence [BX118161]	-1.54426	-2.63157	A_24_P927534
Homo sapiens Ellis van Creveld syndrome (EVC), mRNA [NM_153717]	-2.83813	-1.43154	A_24_P60441	EVC
Homo sapiens ring finger protein 213 (RNF213), transcript variant 1, mRNA [NM_020914]	-1.94774	-2.08176	A_24_P306810	RNF213
Homo sapiens collagen, type V, alpha 1 (COL5A1), mRNA [NM_000093]	-2.37805	-1.69503	A_23_P158593	COL5A1
Homo sapiens odz, odd Oz/ten-m homolog 3 (Drosophila) (ODZ3), mRNA [NM_001080477]	-1.79711	-2.23523	A_24_P69053	ODZ3
Homo sapiens islet cell autoantigen 1,69kDa-like (ICA1L), transcript variant 1, mRNA [NM_138468]	-2.11815	-1.89581	A_23_P17224	ICA1L
Homo sapiens fms-related tyrosine kinase 1 (vascular endothelial growth factor/vascular permeability factor receptor) (FLT1), transcript variant 2, mRNA [NM_001159920]	-1.45967	-2.74997	A_24_P576191	FLT1
Homo sapiens TRAF3 interacting protein 3 (TRAF3IP3), mRNA [NM_025228]	-1.48228	-2.6801	A_23_P334414	TRAF3IP3
Homo sapiens interferon stimulated exonuclease gene 20kDa (ISG20), mRNA [NM_002201]	-1.42399	-2.78417	A_23_P32404	ISG20
Homo sapiens ATPase, H+ transporting, lysosomal 13kDa, V1 subunit G3 (ATP6V1G3), transcript variant 2, mRNA [NM_133326]	-1.5691	-2.52128	A_23_P23797	ATP6V1G3
Homo sapiens collagen, type VIII, alpha 2 (COL8A2), mRNA [NM_005202]	-2.44019	-1.62013	A_24_P365975	COL8A2
Homo sapiens secreted phosphoprotein 1 (SPP1), transcript variant 1, mRNA [NM_001040058]	-1.36568	-2.88771	A_23_P7313	SPP1
Homo sapiens glucosamine-6-phosphate deaminase 1 (GNPDA1), mRNA [NM_005471]	-1.47704	-2.66428	A_23_P144622	GNPDA1
Homo sapiens leucine rich repeat containing 2 (LRRC2), mRNA [NM_024512]	-2.4068	-1.63095	A_23_P334798	LRRC2
	-2.11244	-1.85127	A_23_P8812
Homo sapiens urothelial cancer associated 1 (non-protein coding) (UCA1), non-coding RNA [NR_015379]	-1.56687	-2.48875	A_32_P200238	UCA1
Homo sapiens secreted phosphoprotein 1 (SPP1), transcript variant 1, mRNA [NM_001040058]	-1.36659	-2.84983	A_23_P7313	SPP1
Homo sapiens KIAA1328 (KIAA1328), mRNA [NM_020776]	-1.83872	-2.1049	A_32_P21807	KIAA1328
Homo sapiens amyloid lambda 6 light chain variable region SAR mRNA, partial cds. [AF267875]	-1.72369	-2.2337	A_24_P179107
Homo sapiens neuroglobin (NGB), mRNA [NM_021257]	-1.79455	-2.13387	A_23_P140375	NGB
Homo sapiens guanylate cyclase 2G homolog (mouse), pseudogene (GUCY2GP), non-coding RNA [NR_028134]	-2.00416	-1.90722	A_23_P202034	GUCY2GP
Homo sapiens solute carrier family 38, member 3 (SLC38A3), mRNA [NM_006841]	-1.50441	-2.5398	A_23_P155487	SLC38A3
Homo sapiens secreted phosphoprotein 1 (SPP1), transcript variant 1, mRNA [NM_001040058]	-1.33189	-2.79709	A_23_P7313	SPP1
Homo sapiens secreted phosphoprotein 1 (SPP1), transcript variant 1, mRNA [NM_001040058]	-1.33914	-2.76856	A_23_P7313	SPP1
Homo sapiens serine/arginine-rich splicing factor 12 (SRSF12), mRNA [NM_080743]	-1.79399	-2.05211	A_23_P110903	SRSF12
Homo sapiens brevican, mRNA (cDNA clone IMAGE:3618761), with apparent retained intron. [BC005081]	-1.3896	-2.6362	A_32_P2730	BCAN
Homo sapiens CD69 molecule (CD69), transcript variant 1, mRNA [NM_001781]	-1.24611	-2.90021	A_23_P87879	CD69
Homo sapiens secreted phosphoprotein 1 (SPP1), transcript variant 1, mRNA [NM_001040058]	-1.31175	-2.75282	A_23_P7313	SPP1
	-2.68467	-1.34403	A_32_P158536
Homo sapiens mucin 20, cell surface associated (MUC20), transcript variant L, mRNA [NM_152673]	-2.24125	-1.5992	A_23_P92225	MUC20
Homo sapiens secreted phosphoprotein 1 (SPP1), transcript variant 1, mRNA [NM_001040058]	-1.27913	-2.79555	A_23_P7313	SPP1
Homo sapiens prostate-specific KLK2 mRNA, complete cds, alternatively spliced. [AF336106]	-1.66726	-2.1444	A_24_P922015	KLK2
Homo sapiens secreted phosphoprotein 1 (SPP1), transcript variant 1, mRNA [NM_001040058]	-1.28132	-2.7841	A_23_P7313	SPP1
Homo sapiens MAGE-like 2 (MAGEL2), mRNA [NM_019066]	-1.67136	-2.13148	A_23_P99996	MAGEL2
Homo sapiens phosphodiesterase 2A, cGMP-stimulated (PDE2A), transcript variant 1, mRNA [NM_002599]	-1.77681	-1.98375	A_23_P401106	PDE2A
Homo sapiens phosphatidic acid phosphatase type 2 domain containing 3 (PPAPDC3), mRNA [NM_032728]	-1.46764	-2.39582	A_23_P157736	PPAPDC3
Homo sapiens secreted phosphoprotein 1 (SPP1), transcript variant 1, mRNA [NM_001040058]	-1.28347	-2.71696	A_23_P7313	SPP1
	-1.21402	-2.86733	A_24_P654255
Homo sapiens synaptic vesicle glycoprotein 2B (SV2B), transcript variant 1, mRNA [NM_014848]	-1.76955	-1.9518	A_23_P100022	SV2B
Homo sapiens AN1, ubiquitin-like, homolog (Xenopus laevis) (ANUBL1), transcript variant 1, mRNA [NM_174890]	-1.92336	-1.79006	A_23_P1170	ANUBL1
Homo sapiens CD180 molecule (CD180), mRNA [NM_005582]	-1.25404	-2.74077	A_23_P257815	CD180
Homo sapiens 2'-5'-oligoadenylate synthetase 2, 69/71kDa (OAS2), transcript variant 1, mRNA [NM_016817]	-1.51627	-2.26452	A_24_P343929	OAS2
Homo sapiens GABA(A) receptor-associated protein like 1 (GABARAPL1), mRNA [NM_031412]	-1.29493	-2.63029	A_24_P4816	GABARAPL1
Homo sapiens HtrA serine peptidase 3 (HTRA3), mRNA [NM_053044]	-1.19963	-2.80713	A_23_P395438	HTRA3
Homo sapiens Zic family member 4 (ZIC4), transcript variant 3, mRNA [NM_032153]	-2.4327	-1.38361	A_24_P217306	ZIC4
Homo sapiens GABA(A) receptor-associated protein like 1 (GABARAPL1), mRNA [NM_031412]	-1.32627	-2.53013	A_23_P162640	GABARAPL1
Homo sapiens secreted phosphoprotein 1 (SPP1), transcript variant 1, mRNA [NM_001040058]	-1.21059	-2.77177	A_23_P7313	SPP1
Homo sapiens A kinase (PRKA) anchor protein 2 (AKAP2), transcript variant 1, mRNA [NM_001004065]	-1.33737	-2.49085	A_23_P359043	AKAP2
Homo sapiens mRNA; cDNA DKFZp451G0416 (from clone DKFZp451G0416). [AL832582]	-1.52288	-2.17827	A_32_P183301
	-1.62499	-2.03303	A_24_P896978
Homo sapiens insulin-like growth factor 2 mRNA binding protein 1 (IGF2BP1), transcript variant 1, mRNA [NM_006546]	-1.63506	-2.00742	A_23_P83498	IGF2BP1
Homo sapiens ectonucleotide pyrophosphatase/phosphodiesterase 1 (ENPP1), mRNA [NM_006208]	-1.71966	-1.88689	A_23_P156880	ENPP1
Homo sapiens arachidonate 5-lipoxygenase-activating protein (ALOX5AP), mRNA [NM_001629]	-1.57081	-2.05617	A_24_P347378	ALOX5AP
Homo sapiens MOB1, Mps One Binder kinase activator-like 2B (yeast) (MOBKL2B), mRNA [NM_024761]	-1.25955	-2.54606	A_23_P146551	MOBKL2B
Homo sapiens tumor necrosis factor (TNF), mRNA [NM_000594]	-1.58163	-2.02702	A_24_P50759	TNF
Homo sapiens pleckstrin (PLEK), mRNA [NM_002664]	-1.23944	-2.5824	A_23_P209678	PLEK
Homo sapiens nucleosome assembly protein 1-like 5 (NAP1L5), mRNA [NM_153757]	-1.69921	-1.88075	A_24_P166073	NAP1L5
Homo sapiens serine palmitoyltransferase, long chain base subunit 3 (SPTLC3), mRNA [NM_018327]	-1.14433	-2.79156	A_24_P49260	SPTLC3
Homo sapiens epidermal growth factor (EGF), transcript variant 1, mRNA [NM_001963]	-1.23612	-2.58418	A_23_P155979	EGF
Homo sapiens hypothetical LOC100129196 (LOC100129196), non-coding RNA [NR_034182]	-1.93426	-1.65107	A_24_P401830	LOC100129196
Homo sapiens heat shock 70kDa protein 1-like (HSPA1L), mRNA [NM_005527]	-1.93981	-1.63696	A_23_P70547	HSPA1L
relaxin/insulin-like family peptide receptor 1 [Source:HGNC Symbol;Acc:19718] [ENST00000440678]	-1.28649	-2.45786	A_23_P124534
BX113452 Soares infant brain 1NIB Homo sapiens cDNA clone IMAGp998L21165, mRNA sequence [BX113452]	-1.07193	-2.94469	A_24_P904723
Homo sapiens interleukin 17 receptor B (IL17RB), mRNA [NM_018725]	-1.80756	-1.74299	A_24_P157370	IL17RB
Homo sapiens zinc finger protein 658 (ZNF658), mRNA [NM_033160]	-1.77501	-1.7739	A_23_P419202	ZNF658
Homo sapiens myxovirus (influenza virus) resistance 1, interferon-inducible protein p78 (mouse) (MX1), transcript variant 2, mRNA [NM_002462]	-1.46273	-2.14128	A_23_P17663	MX1
Homo sapiens nuclear factor of kappa light polypeptide gene enhancer in B-cells inhibitor, zeta (NFKBIZ), transcript variant 1, mRNA [NM_031419]	-1.54799	-2.0044	A_23_P212089	NFKBIZ
Homo sapiens lymphotoxin beta (TNF superfamily, member 3) (LTB), transcript variant 1, mRNA [NM_002341]	-1.47387	-2.08785	A_23_P93348	LTB
Homo sapiens cDNA FLJ37940 fis, clone CTONG2007779. [AK095259]	-2.93904	-1.03856	A_32_P173357	LOC439938
Homo sapiens fem-1 homolog c (C. elegans) (FEM1C), mRNA [NM_020177]	-2.08803	-1.46019	A_23_P417237	FEM1C
Homo sapiens chemokine (C-C motif) receptor 7 (CCR7), mRNA [NM_001838]	-1.34779	-2.2549	A_23_P343398	CCR7
Homo sapiens plasminogen (PLG), transcript variant 1, mRNA [NM_000301]	-2.47617	-1.22318	A_32_P206123	PLG
Homo sapiens MOB1, Mps One Binder kinase activator-like 2B (yeast) (MOBKL2B), mRNA [NM_024761]	-1.30323	-2.32307	A_24_P32085	MOBKL2B
Homo sapiens TOX high mobility group box family member 2 (TOX2), transcript variant 3, mRNA [NM_032883]	-1.38439	-2.17677	A_23_P154566	TOX2
Homo sapiens chemokine-like factor (CKLF), transcript variant 5, mRNA [NM_001040138]	-1.48441	-2.02997	A_23_P206396	CKLF
601498784F1 NIH_MGC_70 Homo sapiens cDNA clone IMAGE:3900717 5', mRNA sequence [BE904671]	-1.30008	-2.31107	A_32_P44831
Homo sapiens spectrin, alpha, erythrocytic 1 (elliptocytosis 2) (SPTA1), mRNA [NM_003126]	-1.19399	-2.51442	A_23_P63158	SPTA1
Homo sapiens dual adaptor of phosphotyrosine and 3-phosphoinositides (DAPP1), mRNA [NM_014395]	-1.21289	-2.4473	A_23_P255444	DAPP1
Homo sapiens cyclin-dependent kinase 13 (CDK13), transcript variant 2, mRNA [NM_031267]	-1.64023	-1.79147	A_24_P178493	CDK13
Homo sapiens secreted phosphoprotein 1 (SPP1), transcript variant 1, mRNA [NM_001040058]	-1.11188	-2.63598	A_23_P7313	SPP1
Homo sapiens coactosin-like 1 (Dictyostelium) (COTL1), mRNA [NM_021149]	-1.60081	-1.83067	A_23_P83624	COTL1
Homo sapiens integrin, beta 7 (ITGB7), mRNA [NM_000889]	-1.36639	-2.1409	A_23_P76529	ITGB7
Homo sapiens pre-B lymphocyte 3 (VPREB3), mRNA [NM_013378]	-1.21804	-2.3919	A_23_P166371	VPREB3
PREDICTED: Homo sapiens hypothetical LOC100507255 (LOC100507255), partial miscRNA [XR_108696]	-1.6111	-1.80705	A_24_P823381	LOC100507255
Homo sapiens chemokine-like factor (CKLF), transcript variant 4, mRNA [NM_181641]	-1.54154	-1.87751	A_23_P118061	CKLF
Homo sapiens transmembrane protein 19 (TMEM19), mRNA [NM_018279]	-1.67615	-1.72318	A_23_P385742	TMEM19
Homo sapiens keratin associated protein 4-2 (KRTAP4-2), mRNA [NM_033062]	-1.15742	-2.49279	A_23_P49988	KRTAP4-2
Homo sapiens LIM domain binding 3 (LDB3), transcript variant 5, mRNA [NM_001171610]	-1.16411	-2.45609	A_32_P98227	LDB3
Homo sapiens cDNA FLJ32757 fis, clone TESTI2001766. [AK057319]	-1.43159	-1.99396	A_32_P144887
Homo sapiens neutrophil cytosolic factor 1 (NCF1), mRNA [NM_000265]	-1.42444	-1.99518	A_32_P116203	NCF1
Homo sapiens DnaJ (Hsp40) homolog, subfamily C, member 6 (DNAJC6), mRNA [NM_014787]	-1.70925	-1.6611	A_23_P95359	DNAJC6
	-1.81628	-1.55189	A_24_P919340
Homo sapiens arachidonate 5-lipoxygenase-activating protein (ALOX5AP), mRNA [NM_001629]	-1.51246	-1.85624	A_23_P2793	ALOX5AP
Homo sapiens unkempt homolog (Drosophila)-like (UNKL), transcript variant 3, mRNA [NM_023076]	-1.41103	-1.98333	A_23_P100141	UNKL
Homo sapiens OTU domain containing 7A (OTUD7A), mRNA [NM_130901]	-2.06279	-1.34997	A_24_P318400	OTUD7A
Homo sapiens C-type lectin domain family 2, member D (CLEC2D), transcript variant 1, mRNA [NM_013269]	-1.32925	-2.0842	A_24_P241183	CLEC2D
Homo sapiens chromosome 10 open reading frame 79 (C10orf79), mRNA [NM_025145]	-1.09388	-2.51563	A_24_P38722	C10orf79
Homo sapiens cDNA FLJ10543 fis, clone NT2RP2001427. [AK001405]	-2.02454	-1.33988	A_24_P927679
Homo sapiens testis expressed 19 (TEX19), mRNA [NM_207459]	-1.02444	-2.62127	A_23_P375165	TEX19
Homo sapiens cAMP responsive element binding protein 5 (CREB5), transcript variant 1, mRNA [NM_182898]	-1.35786	-1.95502	A_23_P157117	CREB5
Homo sapiens angiomotin like 2 (AMOTL2), mRNA [NM_016201]	-1.25859	-2.10841	A_23_P166686	AMOTL2
Homo sapiens interleukin 3 receptor, alpha (low affinity) (IL3RA), mRNA [NM_002183]	-1.70803	-1.54792	A_23_P253081	IL3RA
	-1.43638	-1.83646	A_32_P164225
Homo sapiens tumor necrosis factor (TNF), mRNA [NM_000594]	-1.25031	-2.1068	A_24_P50759	TNF
Homo sapiens zinc finger, MYM-type 1 (ZMYM1), mRNA [NM_024772]	-1.66873	-1.57169	A_23_P161091	ZMYM1
Homo sapiens F-box protein 15 (FBXO15), transcript variant 1, mRNA [NM_152676]	-1.28888	-2.03151	A_23_P342709	FBXO15
Homo sapiens leupaxin (LPXN), transcript variant 2, mRNA [NM_004811]	-1.34614	-1.93975	A_23_P87150	LPXN
Homo sapiens peptidylprolyl isomerase G (cyclophilin G), mRNA (cDNA clone IMAGE:3461499), complete cds. [BC001555]	-1.51851	-1.71928	A_24_P179354
Homo sapiens cDNA FLJ10195 fis, clone HEMBA1004771. [AK001057]	-1.04408	-2.49619	A_23_P105368
Homo sapiens guanylate cyclase 1, soluble, beta 3 (GUCY1B3), mRNA [NM_000857]	-1.1228	-2.31918	A_23_P121564	GUCY1B3
Homo sapiens hemoglobin, epsilon 1 (HBE1), mRNA [NM_005330]	-2.56848	-1.00602	A_23_P47665	HBE1
Homo sapiens acyl-CoA synthetase bubblegum family member 1 (ACSBG1), transcript variant 1, mRNA [NM_015162]	-1.38343	-1.86284	A_23_P54488	ACSBG1
phosphoglycerate kinase {alternatively spliced} [human, phosphoglycerate kinase deficient patient with episodes of muscl, mRNA Partial Mutant, 307 nt]. [S81916]	-1.11059	-2.31724	A_24_P119774
RAS and EF-hand domain containing [Source:HGNC Symbol;Acc:26464] [ENST00000376447]	-2.20828	-1.16352	A_32_P24950	RASEF
Homo sapiens hydrogen voltage-gated channel 1 (HVCN1), transcript variant 1, mRNA [NM_001040107]	-1.14508	-2.24244	A_23_P151166	HVCN1
RAB GTPase activating protein 1-like [Source:HGNC Symbol;Acc:24663] [ENST00000392064]	-1.06046	-2.42085	A_24_P28295
Homo sapiens cDNA FLJ45587 fis, clone BRTHA3014105. [AK127494]	-1.30102	-1.96053	A_32_P185481
Homo sapiens RAS and EF-hand domain containing (RASEF), mRNA [NM_152573]	-2.00082	-1.26689	A_32_P231568	RASEF
Homo sapiens chromosome 14 open reading frame 184 (C14orf184), mRNA [NM_001080113]	-1.33294	-1.90074	A_24_P153587	C14orf184
Homo sapiens cAMP responsive element binding protein 5 (CREB5), transcript variant 1, mRNA [NM_182898]	-1.45341	-1.72356	A_24_P532232	CREB5
Homo sapiens chemokine (C motif) receptor 1 (XCR1), transcript variant 1, mRNA [NM_005283]	-1.74267	-1.42694	A_23_P18246	XCR1
	-1.01003	-2.45448	A_32_P165907
Homo sapiens DnaJ (Hsp40) homolog, subfamily C , member 25 (DNAJC25), transcript variant 1, mRNA [NM_001015882]	-1.06043	-2.33751	A_23_P397019	DNAJC25
	-1.74297	-1.40549	A_32_P199736
Homo sapiens cDNA: FLJ22814 fis, clone KAIA3004. [AK026467]	-1.02927	-2.37159	A_24_P254106	CD22
Homo sapiens toll-like receptor 4 (TLR4), transcript variant 1, mRNA [NM_138554]	-1.12896	-2.15935	A_24_P69538	TLR4
Homo sapiens minichromosome maintenance complex component 2 (MCM2), mRNA [NM_004526]	-1.63168	-1.49115	A_32_P103633	MCM2
Homo sapiens inhibin, beta B (INHBB), mRNA [NM_002193]	-1.35548	-1.7932	A_23_P153964	INHBB
602710886F1 NIH_MGC_48 Homo sapiens cDNA clone IMAGE:4851237 5', mRNA sequence [BG759225]	-1.39649	-1.73493	A_24_P638073
Homo sapiens protein phosphatase, Mg2+/Mn2+ dependent, 1E (PPM1E), mRNA [NM_014906]	-1.42445	-1.6946	A_32_P73796	PPM1E
Homo sapiens tumor necrosis factor (TNF), mRNA [NM_000594]	-1.37001	-1.75639	A_24_P50759	TNF
Homo sapiens EGF-like and EMI domain containing 1, pseudogene (EGFEM1P), non-coding RNA [NR_021485]	-1.45768	-1.64094	A_24_P68183	EGFEM1P
Homo sapiens mRNA; cDNA DKFZp434P1414 (from clone DKFZp434P1414). [AL136753]	-1.38891	-1.7209	A_24_P248982
Homo sapiens neutrophil cytosolic factor 1 (NCF1), mRNA [NM_000265]	-1.39048	-1.71666	A_23_P42746	NCF1
Homo sapiens septin 1 (SEPT1), mRNA [NM_052838]	-1.51166	-1.56811	A_23_P21057	SEPT1
Homo sapiens TRAF3 interacting protein 3 (TRAF3IP3), mRNA [NM_025228]	-1.16063	-2.04214	A_23_P323761	TRAF3IP3
Homo sapiens olfactory receptor, family 1, subfamily S, member 2 (OR1S2), mRNA [NM_001004459]	-1.92898	-1.22251	A_23_P13294	OR1S2
Homo sapiens complement component 3 (C3), mRNA [NM_000064]	-1.17049	-2.0078	A_23_P101407	C3
Homo sapiens myogenin (myogenic factor 4) (MYOG), mRNA [NM_002479]	-1.29391	-1.81278	A_24_P311036	MYOG
sorting nexin 29 [Source:HGNC Symbol;Acc:30542] [ENST00000219090]	-2.17731	-1.06669	A_32_P120604
Homo sapiens internexin neuronal intermediate filament protein, alpha (INA), mRNA [NM_032727]	-1.23517	-1.87787	A_23_P35444	INA
Homo sapiens thromboxane A synthase 1 (platelet) (TBXAS1), transcript variant 2, mRNA [NM_030984]	-1.29376	-1.77818	A_24_P274814	TBXAS1
Homo sapiens growth arrest and DNA-damage-inducible, gamma (GADD45G), mRNA [NM_006705]	-1.49709	-1.52489	A_24_P120934	GADD45G
Homo sapiens BCL2-associated athanogene 3 (BAG3), mRNA [NM_004281]	-1.39521	-1.62641	A_23_P52552	BAG3
Homo sapiens TMF1-regulated nuclear protein 1 (TRNP1), mRNA [NM_001013642]	-1.69857	-1.33337	A_24_P734953	TRNP1
Homo sapiens translocase of outer mitochondrial membrane 20 homolog (yeast)-like (TOMM20L), nuclear gene encoding mitochondrial protein, mRNA [NM_207377]	-1.58734	-1.42437	A_24_P117942	TOMM20L
Homo sapiens zinc finger protein 233 (ZNF233), mRNA [NM_181756]	-1.55142	-1.45028	A_32_P99311	ZNF233
	-1.40055	-1.60363	A_32_P46112
Homo sapiens splA/ryanodine receptor domain and SOCS box containing 1 (SPSB1), mRNA [NM_025106]	-1.2719	-1.7652	A_23_P200096	SPSB1
Homo sapiens tetratricopeptide repeat domain 23 (TTC23), transcript variant 1, mRNA [NM_001040655]	-1.15306	-1.94361	A_23_P140562	TTC23
Homo sapiens adrenergic, alpha-2C-, receptor (ADRA2C), mRNA [NM_000683]	-1.24787	-1.7915	A_23_P256158	ADRA2C
Homo sapiens acrosin (ACR), mRNA [NM_001097]	-1.05476	-2.10902	A_23_P40734	ACR
Homo sapiens cDNA FLJ20313 fis, clone HEP07820. [AK000320]	-1.29922	-1.67247	A_23_P117833	MTMR10
Homo sapiens EMX2 opposite strand (non-protein coding) (EMX2OS), non-coding RNA [NR_002791]	-1.17082	-1.85199	A_24_P892472	EMX2OS
PREDICTED: Homo sapiens hypothetical LOC100510085 (LOC100510085), partial miscRNA [XR_114750]	-1.74833	-1.23381	A_23_P430528	LOC100510085
Homo sapiens protein C receptor, endothelial (PROCR), mRNA [NM_006404]	-1.54254	-1.38352	A_23_P80040	PROCR
Homo sapiens myosin, light chain 7, regulatory (MYL7), mRNA [NM_021223]	-1.10815	-1.92418	A_23_P59738	MYL7
Homo sapiens galectin-related protein (HSPC159), mRNA [NM_014181]	-1.29493	-1.64113	A_23_P430818	HSPC159
Homo sapiens apoptosis-inducing factor, mitochondrion-associated, 2 (AIFM2), transcript variant 2, mRNA [NM_032797]	-1.16599	-1.82215	A_23_P138567	AIFM2
PREDICTED: Homo sapiens hypothetical LOC100505566, transcript variant 1 (LOC100505566), partial miscRNA [XR_108515]	-1.29968	-1.62515	A_24_P483283	LOC100505566
Homo sapiens solute carrier family 12 (sodium/chloride transporters), member 3 (SLC12A3), transcript variant 1, mRNA [NM_000339]	-1.69045	-1.24797	A_24_P309912	SLC12A3
Homo sapiens LIM domains containing 1 (LIMD1), mRNA [NM_014240]	-1.30232	-1.61412	A_23_P434965	LIMD1
	-1.53533	-1.34643	A_24_P203886
Homo sapiens general transcription factor IIH, polypeptide 5 (GTF2H5), mRNA [NM_207118]	-1.51467	-1.35019	A_32_P27763	GTF2H5
	-1.45717	-1.39202	A_24_P724212
Homo sapiens cDNA FLJ44869 fis, clone BRAMY2015516. [AK128756]	-1.60307	-1.25284	A_32_P42797	LOC100132790
Homo sapiens dihydroorotate dehydrogenase (DHODH), nuclear gene encoding mitochondrial protein, mRNA [NM_001361]	-1.24184	-1.61197	A_23_P15202	DHODH
Homo sapiens solute carrier family 12 (sodium/chloride transporters), member 3 (SLC12A3), transcript variant 1, mRNA [NM_000339]	-1.62789	-1.22173	A_23_P77653	SLC12A3
Homo sapiens heat shock 70kDa protein 2 (HSPA2), mRNA [NM_021979]	-1.48545	-1.33126	A_23_P88303	HSPA2
Homo sapiens apolipoprotein B (including Ag(x) antigen) (APOB), mRNA [NM_000384]	-1.65843	-1.1892	A_23_P79591	APOB
Homo sapiens leukocyte immunoglobulin-like receptor, subfamily B (with TM and ITIM domains), member 2 (LILRB2), transcript variant 1, mRNA [NM_005874]	-1.22451	-1.60966	A_23_P208493	LILRB2
adaptor-related protein complex 3, beta 1 subunit [Source:HGNC Symbol;Acc:566] [ENST00000255194]	-1.66896	-1.17935	A_32_P47510	AP3B1
Homo sapiens monoglyceride lipase (MGLL), transcript variant 1, mRNA [NM_007283]	-1.19151	-1.64975	A_24_P226008	MGLL
Homo sapiens tumor necrosis factor (TNF), mRNA [NM_000594]	-1.13931	-1.72267	A_24_P50759	TNF
Homo sapiens ATP-binding cassette, sub-family C (CFTR/MRP), member 13, pseudogene (ABCC13), transcript variant A, non-coding RNA [NR_003087]	-1.15652	-1.68944	A_23_P307570	ABCC13
UBX domain protein 10 [Source:HGNC Symbol;Acc:26354] [ENST00000375099]	-1.26822	-1.53807	A_32_P205053	UBXN10
Homo sapiens tumor necrosis factor (TNF), mRNA [NM_000594]	-1.16343	-1.65796	A_24_P50759	TNF
Homo sapiens zinc finger and BTB domain containing 40 (ZBTB40), transcript variant 2, mRNA [NM_014870]	-1.33391	-1.43906	A_24_P940188	ZBTB40
Homo sapiens zinc finger, MYM-type 1 (ZMYM1), mRNA [NM_024772]	-1.31254	-1.46238	A_24_P53985	ZMYM1
Homo sapiens cDNA clone IMAGE:5272723. [BC033940]	-1.58573	-1.20947	A_24_P367843
Homo sapiens peptidase inhibitor 16 (PI16), transcript variant 1, mRNA [NM_153370]	-1.27759	-1.49994	A_24_P300379	PI16
Homo sapiens calcium binding protein 39-like (CAB39L), transcript variant 1, mRNA [NM_030925]	-1.31549	-1.44557	A_23_P204879	CAB39L
Homo sapiens mRNA for KIAA1268 protein, partial cds. [AB033094]	-1.20625	-1.56279	A_23_P57983
Homo sapiens tumor necrosis factor (TNF), mRNA [NM_000594]	-1.09999	-1.71118	A_24_P50759	TNF
	-1.5245	-1.22122	A_24_P221724
Homo sapiens interleukin 3 receptor, alpha (low affinity) (IL3RA), mRNA [NM_002183]	-1.26198	-1.46476	A_32_P217750	IL3RA
Homo sapiens IQ motif containing G (IQCG), transcript variant 1, mRNA [NM_032263]	-1.19254	-1.54866	A_23_P300076	IQCG
Homo sapiens vascular endothelial growth factor A (VEGFA), transcript variant 1, mRNA [NM_001025366]	-1.20674	-1.51355	A_24_P12401	VEGFA
Homo sapiens ubiquitin specific peptidase 27, X-linked (USP27X), mRNA [NM_001145073]	-1.14465	-1.57684	A_23_P171095	USP27X
nuclear protein localization 4 homolog (S. cerevisiae) [Source:HGNC Symbol;Acc:18261] [ENST00000374747]	-1.17399	-1.53305	A_24_P136551
Homo sapiens C-type lectin domain family 2, member D (CLEC2D), transcript variant 2, mRNA [NM_001004419]	-1.25063	-1.43113	A_23_P204689	CLEC2D
Homo sapiens zinc finger protein 561 (ZNF561), mRNA [NM_152289]	-1.30344	-1.3479	A_23_P433107	ZNF561
Homo sapiens chromosome 9 open reading frame 86 (C9orf86), transcript variant 4, mRNA [NM_001173989]	-1.01461	-1.7058	A_23_P392994	C9orf86
Homo sapiens zinc finger protein 772 (ZNF772), transcript variant 1, mRNA [NM_001024596]	-1.58449	-1.09132	A_23_P67089	ZNF772
Homo sapiens integrin-like protein mRNA, complete cds. [L78790]	-1.3437	-1.27377	A_23_P430411	ITGB2
	-1.04989	-1.61067	A_32_P1036
Homo sapiens cDNA FLJ12078 fis, clone HEMBB1002457. [AK022140]	-1.45145	-1.16097	A_23_P167464
Homo sapiens breast cancer 2, early onset (BRCA2), mRNA [NM_000059]	-1.11795	-1.50415	A_23_P99452	BRCA2
Homo sapiens solute carrier family 12 (potassium/chloride transporters), member 7 (SLC12A7), mRNA [NM_006598]	-1.1729	-1.42263	A_23_P61688	SLC12A7
Homo sapiens tetratricopeptide repeat domain 23 (TTC23), transcript variant 1, mRNA [NM_001040655]	-1.07102	-1.55759	A_23_P140563	TTC23
Homo sapiens tumor necrosis factor (TNF), mRNA [NM_000594]	-1.14376	-1.45133	A_24_P50759	TNF
Homo sapiens nei endonuclease VIII-like 1 (E. coli) (NEIL1), mRNA [NM_024608]	-1.25788	-1.31395	A_23_P129157	NEIL1
Homo sapiens vacuolar protein sorting 26 homolog B (S. pombe) (VPS26B), mRNA [NM_052875]	-1.62464	-1.01347	A_23_P203323	VPS26B
Homo sapiens heat shock 70kDa protein 1A (HSPA1A), mRNA [NM_005345]	-1.24103	-1.29554	A_24_P682285	HSPA1A
Homo sapiens carbonyl reductase 1 (CBR1), mRNA [NM_001757]	-1.07469	-1.4826	A_23_P29046	CBR1
Homo sapiens partial mRNA for IgM immunoglobulin heavy chain variable region (IGHV gene), clone ANBPM204. [AJ519285]	-1.47957	-1.06781	A_24_P488083
Homo sapiens ghrelin/obestatin prepropeptide (GHRL), transcript variant 1, mRNA [NM_016362]	-1.13084	-1.38515	A_23_P40956	GHRL
Homo sapiens polymerase (RNA) II (DNA directed) polypeptide A, 220kDa (POLR2A), mRNA [NM_000937]	-1.26498	-1.23707	A_24_P99679	POLR2A
Homo sapiens solute carrier family 22, member 17 (SLC22A17), transcript variant 2, mRNA [NM_016609]	-1.06228	-1.43205	A_24_P330385	SLC22A17
Homo sapiens HemK methyltransferase family member 1 (HEMK1), mRNA [NM_016173]	-1.03771	-1.44866	A_24_P268729	HEMK1
Homo sapiens G protein-coupled receptor 149 (GPR149), mRNA [NM_001038705]	-1.36301	-1.10049	A_24_P332218	GPR149
Homo sapiens coatomer protein complex, subunit zeta 1 (COPZ1), mRNA [NM_016057]	-1.31827	-1.12644	A_24_P389959	COPZ1
Homo sapiens mitochondrial carrier triple repeat 3 pseudogene (MCART3P), non-coding RNA [NR_026540]	-1.37515	-1.06356	A_32_P143850	MCART3P
Homo sapiens signaling lymphocytic activation molecule family member 1 (SLAMF1), mRNA [NM_003037]	-1.03584	-1.3928	A_23_P62647	SLAMF1
Homo sapiens galectin-related protein (HSPC159), mRNA [NM_014181]	-1.09478	-1.313	A_23_P210330	HSPC159
Homo sapiens Mdm1 nuclear protein homolog (mouse) (MDM1), transcript variant 2, mRNA [NM_020128]	-1.00499	-1.42924	A_23_P105730	MDM1
Homo sapiens glucocorticoid receptor DNA binding factor 1 (GRLF1), mRNA [NM_004491]	-1.11549	-1.28416	A_24_P36299	GRLF1
Homo sapiens heat shock 70kDa protein 1A (HSPA1A), mRNA [NM_005345]	-1.22128	-1.17245	A_24_P123616	HSPA1A
Homo sapiens claudin 3 (CLDN3), mRNA [NM_001306]	-1.24315	-1.1324	A_23_P71017	CLDN3
Homo sapiens coactosin-like 1 (Dictyostelium) (COTL1), mRNA [NM_021149]	-1.04535	-1.29798	A_23_P3866	COTL1
Human thrombospondin 2 (THBS2) mRNA, complete cds. [L12350]	-1.306	-1.03118	A_23_P62021	THBS2
Homo sapiens HUS1 checkpoint homolog (S. pombe) (HUS1), mRNA [NM_004507]	-1.08715	-1.23046	A_23_P156977	HUS1
Homo sapiens cDNA FLJ41270 fis, clone BRAMY2036387. [AK123264]	-1.00471	-1.32103	A_24_P930088
Homo sapiens mRNA for KIAA1508 protein, partial cds. [AB040941]	-1.0486	-1.26455	A_23_P435944	ZNF530
	-1.31586	-1.00051	A_32_P731227
Homo sapiens coiled-coil domain containing 81 (CCDC81), transcript variant 2, mRNA [NM_021827]	-1.11019	-1.17308	A_23_P128008	CCDC81
Homo sapiens triggering receptor expressed on myeloid cells-like 2 (TREML2), mRNA [NM_024807]	-1.13517	-1.14685	A_23_P7932	TREML2
Homo sapiens speedy homolog E3 (Xenopus laevis) (SPDYE3), mRNA [NM_001004351]	-1.08379	-1.19014	A_32_P216734	SPDYE3
Homo sapiens coactosin-like 1 (Dictyostelium) (COTL1), mRNA [NM_021149]	-1.05286	-1.21245	A_24_P416131	COTL1
Homo sapiens family with sequence similarity 200, member B (FAM200B), mRNA [NM_001145191]	-1.15137	-1.07057	A_24_P920016	FAM200B
Homo sapiens cDNA clone IMAGE:4525305, **** WARNING: chimeric clone ****. [BC063542]	-1.19686	-1.02256	A_32_P135790
Homo sapiens KIAA1539 (KIAA1539), mRNA [NM_025182]	-1.04439	-1.16996	A_23_P43380	KIAA1539
Homo sapiens chromosome 6 open reading frame 89 (C6orf89), mRNA [NM_152734]	-1.02643	-1.18069	A_32_P33937	C6orf89
	-1.08318	-1.11126	A_24_P722360
Homo sapiens lipoprotein, Lp(a) (LPA), mRNA [NM_005577]	-1.07286	-1.10433	A_23_P95221	LPA
Homo sapiens cDNA FLJ35425 fis, clone SMINT2001615, highly similar to FERRITIN LIGHT CHAIN. [AK092744]	-1.13081	-1.04751	A_24_P937231
	-1.05734	-1.10929	A_24_P926229
Homo sapiens leukocyte specific transcript 1 (LST1), transcript variant 1, mRNA [NM_007161]	-1.10727	-1.05815	A_24_P94916	LST1
Homo sapiens chromosome 17 open reading frame 91 (C17orf91), transcript variant 1, non-coding RNA [NR_028502]	-1.10434	-1.04686	A_23_P49610	C17orf91
Homo sapiens kynurenine 3-monooxygenase (kynurenine 3-hydroxylase) (KMO), mRNA [NM_003679]	-1.0332	-1.11534	A_24_P77082	KMO
Homo sapiens chromosome 1 open reading frame 38, mRNA (cDNA clone IMAGE:5170350), partial cds. [BC031655]	-1.10083	-1.04543	A_23_P873	C1orf38
Homo sapiens polyamine modulated factor 1 binding protein 1 (PMFBP1), transcript variant 1, mRNA [NM_031293]	-1.03015	-1.10782	A_23_P106874	PMFBP1
Homo sapiens asparagine-linked glycosylation 11, alpha-1,2-mannosyltransferase homolog (yeast) (ALG11), transcript variant A, mRNA [NM_001004127]	-1.06138	-1.01333	A_24_P102389	ALG11
Homo sapiens sema domain, immunoglobulin domain (Ig), short basic domain, secreted, (semaphorin) 3F (SEMA3F), mRNA [NM_004186]	-1.04456	-1.01784	A_24_P300076	SEMA3F
Homo sapiens reticulon 4 receptor-like 2 (RTN4RL2), mRNA [NM_178570]	-1.0445	-1.00365	A_32_P528311	RTN4RL2
Homo sapiens polymerase (RNA) II (DNA directed) polypeptide A, 220kDa (POLR2A), mRNA [NM_000937]	-1.01056	-1.01386	A_24_P99679	POLR2A
