# Supplementary material for: Actin Family Proteins in the Human INO80 Chromatin Remodeling Complex Exhibit Functional Roles in the Induction of Heme Oxygenase-1 with Hemin
Source: Front Genet. 2017 Feb 21;8:17. doi: 10.3389/fgene.2017.00017 (PMC5318382; doi:10.3389/fgene.2017.00017)
Supplement: Supplementary file 9 [file Table9.XLSX]

## Sheet: GO test text2
Supplementary Table S9. GO categories in Zone IV in theabsence of oxidative stress
GO number	GO term	number of loci	p-value
GO:0006955	immune_response	18	7.06e-05
GO:0030431	sleep	3	0.00194
GO:0008284	positive_regulation_of_cell_proliferation	11	0.002763
GO:0006940	regulation_of_smooth_muscle_contraction	4	0.004065
GO:0045907	positive_regulation_of_vasoconstriction	3	0.005256
GO:0001944	vasculature_development	8	0.005585
GO:0051051	negative_regulation_of_transport	6	0.005874
GO:0050864	regulation_of_B_cell_activation	4	0.009267
