# Supplementary material for: Actin Family Proteins in the Human INO80 Chromatin Remodeling Complex Exhibit Functional Roles in the Induction of Heme Oxygenase-1 with Hemin
Source: Front Genet. 2017 Feb 21;8:17. doi: 10.3389/fgene.2017.00017 (PMC5318382; doi:10.3389/fgene.2017.00017)
Supplement: Supplementary file 10 [file Table10.XLSX]

## Sheet: GO term 2 text
Supplementary Table S10. GO categories in Zone IV in the presence of oxidative stress
GO number	GO term	number	p-value
GO:0019915	lipid_storage	6	4.56e-05
GO:0050728	negative_regulation_of_inflammatory_response	7	7.09e-05
GO:0007242	intracellular_signaling_cascade	51	0.000133
GO:0048521	negative_regulation_of_behavior	4	0.000242
GO:0030308	negative_regulation_of_cell_growth	10	0.0003
GO:0051051	negative_regulation_of_transport	12	0.000333
GO:0030888	regulation_of_B_cell_proliferation	6	0.000432
GO:0007155	cell_adhesion	32	0.000507
GO:0045792	negative_regulation_of_cell_size	10	0.000518
GO:0007626	locomotory_behavior	17	0.000752
GO:0048754	branching_morphogenesis_of_a_tube	8	0.000789
GO:0050730	regulation_of_peptidyl-tyrosine_phosphorylation	8	0.001035
GO:0042312	regulation_of_vasodilation	5	0.001065
GO:0007204	elevation_of_cytosolic_calcium_ion_concentration	10	0.001111
GO:0001666	response_to_hypoxia	11	0.001217
GO:0032675	regulation_of_interleukin-6_production	6	0.001421
GO:0045087	innate_immune_response	11	0.00152
GO:0008360	regulation_of_cell_shape	7	0.001583
GO:0051048	negative_regulation_of_secretion	7	0.001743
GO:0001818	negative_regulation_of_cytokine_production	6	0.001822
GO:0048771	tissue_remodeling	7	0.001914
GO:0002889	regulation_of_immunoglobulin_mediated_immune_response	5	0.00217
GO:0051050	positive_regulation_of_transport	14	0.002342
GO:0007596	blood_coagulation	9	0.002709
GO:0043065	positive_regulation_of_apoptosis	21	0.002847
GO:0000018	regulation_of_DNA_recombination	5	0.002943
GO:0002637	regulation_of_immunoglobulin_production	5	0.002943
GO:0015671	oxygen_transport	4	0.003061
GO:0032800	receptor_biosynthetic_process	3	0.003183
GO:0042129	regulation_of_T_cell_proliferation	7	0.003224
GO:0043627	response_to_estrogen_stimulus	9	0.003243
GO:0002683	negative_regulation_of_immune_system_process	8	0.00329
GO:0019935	cyclic-nucleotide-mediated_signaling	10	0.003512
GO:0032103	positive_regulation_of_response_to_external_stimulus	7	0.003782
GO:0030097	hemopoiesis	14	0.003809
GO:0007267	cell-cell_signaling	26	0.003908
GO:0043588	skin_development	5	0.004424
GO:0042108	positive_regulation_of_cytokine_biosynthetic_process	6	0.005138
GO:0032844	regulation_of_homeostatic_process	9	0.005347
GO:0032147	activation_of_protein_kinase_activity	9	0.005347
GO:0031099	regeneration	7	0.005488
GO:0043535	regulation_of_blood_vessel_endothelial_cell_migration	4	0.005691
GO:0001936	regulation_of_endothelial_cell_proliferation	5	0.006341
GO:0050672	negative_regulation_of_lymphocyte_proliferation	5	0.006341
GO:0048304	positive_regulation_of_isotype_switching_to_IgG_isotypes	3	0.007714
GO:0030593	neutrophil_chemotaxis	4	0.00801
GO:0008217	regulation_of_blood_pressure	8	0.009073
GO:0030193	regulation_of_blood_coagulation	5	0.009655
